# Supplementary material for: Extremely acidophilic filamentous fungi are more prevalent in diverse ecosystems than previously documented
Source: Sci Rep. 2025 Aug 19;15:30445. doi: 10.1038/s41598-025-06321-1 (PMC12365195; doi:10.1038/s41598-025-06321-1)
Supplement: Supplementary file 1 — Supplementary Material 1 [file 41598_2025_6321_MOESM1_ESM.py]

# Plotting data from Vietnam

import geopandas as gpd
import matplotlib.pyplot as plt
import seaborn as sns
import pandas as pd
from mpl_toolkits.axes_grid1 import make_axes_locatable
import numpy as np
np.set_printoptions(threshold=np.inf)

# Load Sample data from the excel doc
sample_data = pd.read_excel("GeoSampleData_FINAL.xlsx")
#print(sample_data)

# Load the shapefile of Vietnam
vietnam_shapefile_path = r"vnm_adm_gov_20201027\vnm_admbnda_adm1_gov_20201027.shp"
vietnam_map = gpd.read_file(vietnam_shapefile_path)

# Load the shapefile of Hanoi
vietnam_shapefile_path = r"vnm_adm_gov_20201027\vnm_admbnda_adm1_gov_20201027.shp"
Hanoi_map = gpd.read_file(vietnam_shapefile_path)
# Filter out all "non hanoi districts"
HanoiDist_map = Hanoi_map[Hanoi_map['ADM1_EN'] == "Ha Noi"].copy()
# 3 maps total are plotted: "all provinces", "Hanoi" in thick border, and "Hanoi districts"

# Create a GeoDataFrame from the sample data
gdf_samples = gpd.GeoDataFrame(
    sample_data,
    geometry=gpd.points_from_xy(sample_data['Longitude'], sample_data['Latitude'])
)
vietnam_map = vietnam_map.set_crs(4326)
gdf_samples = gdf_samples.set_crs(4326)

# Finding correct column
print("header:",vietnam_map.head())
print("columns:",vietnam_map.columns)

# print(gdf_samples)

# Perform a spatial join to associate each sample with its respective province
# samples_with_provinces = gpd.sjoin(gdf_samples, vietnam_map, how='inner', predicate='intersects')
# print("samples with provinces",samples_with_provinces)

# Count the number of datapoints in each province
datapoint_counts = gdf_samples.groupby('Province').size().reset_index(name='Count')
print("Datapoint counts are:",datapoint_counts)
#
# # Merge the samples with the province GeoDataFrame based on the province name
#merged_samples = gdf_samples.merge(vietnam_map, left_on='Province', right_on='ADM1_EN', how='left')
# print("merged:",merged_samples)


# merge data
vietnam_map = vietnam_map.merge(datapoint_counts, left_on="ADM1_EN", right_on="Province", how='left')
print("Vietnam_map data:",vietnam_map)

print(sample_data['Sequenced'].unique())

# Create a new DataFrame for samples with "TRUE" (or 1) in the "Acidic location" column
# NOTE that I deleted the TRUE from sequenced in those rows as they are all sequenced. noted in figure legend.
acid_samples = sample_data[sample_data['Acidic location'] == 1].copy()

# Create a new DataFrame for samples with "TRUE" or 1 the "Sequenced" column
sequenced_samples = sample_data[sample_data['Sequenced'] == 1].copy()

# Create a new DataFrame for samples without "TRUE" in the "Sequenced" column
non_sequenced_samples = sample_data[sample_data['Sequenced'] != 1].copy()

print("seq",sequenced_samples)
print("nonseq",non_sequenced_samples)
print("acid",acid_samples)

# Now turn these into the geo coord files
gdf_seq = gpd.GeoDataFrame(
    sequenced_samples,
    geometry=gpd.points_from_xy(sequenced_samples['Longitude'], sequenced_samples['Latitude'])
)
gdf_seq = gdf_seq.set_crs(4326)

gdf_nonseq = gpd.GeoDataFrame(
    non_sequenced_samples,
    geometry=gpd.points_from_xy(non_sequenced_samples['Longitude'], non_sequenced_samples['Latitude'])
)
gdf_nonseq = gdf_nonseq.set_crs(4326)

gdf_acid = gpd.GeoDataFrame(
    acid_samples,
    geometry=gpd.points_from_xy(acid_samples['Longitude'], acid_samples['Latitude'])
)
gdf_acid = gdf_acid.set_crs(4326)

# ---- PANEL A --- full map, coloured, no dots
# -----

# # Plot the map of Vietnam provinces with color based on datapoint count
fig, ax = plt.subplots(figsize=(10, 10),dpi=250)

# plt.title('Heatmap of Samples in Vietnam')
plt.xlabel('Longitude')
plt.ylabel('Latitude')
plt.axis('off') # Turn off later.
plt.xlim((102,109.5))
plt.ylim((8,23.5))
# divider = make_axes_locatable(ax)
# cax = divider.append_axes("right", size="5%", pad=0.1)

# have to tweak vmax based on the counts in each!
vmin, vmax = 0,18
# Plotting the total country first
vietnam_map.plot(linewidth=0.7, ax=ax, color="lightgrey", edgecolor='black', legend=False)
# Plot the heatmap based on sample count.
vietnam_map.plot(linewidth=1.3, ax=ax, column="Count", cmap="viridis_r", edgecolor='black', legend=True, vmin=vmin,vmax=vmax)

# Create a GeoDataFrame for annotations
annotations = gpd.GeoDataFrame(geometry=vietnam_map[vietnam_map['Count'] >= 1].geometry.centroid)

# Add a unique number for each province with 1 or more samples
annotations['ProvinceNumber'] = range(1, len(annotations) + 1)

# Annotate provinces with 1 or more samples
#for idx, row in annotations.iterrows():
#    ax.annotate(int(row['ProvinceNumber']), (row['geometry'].x, row['geometry'].y),
#                color='black', fontsize=10, ha='center', va='center')


#plt.colorbar("Count")
plt.savefig("PanelA-Total.png", bbox_inches='tight')
# plt.show()

# -----
## --- end Panel A ---

# --- Panel B --- Show north of vietnam with the dots added in
fig3, ax = plt.subplots(figsize=(8, 8),dpi=250)

# Plotting the total country, then plot the secondary admin level of Hanoi on top in
vietnam_map.plot(linewidth=0.6, ax=ax, color="gainsboro", edgecolor='black', legend=False)
HanoiDist_map.plot(linewidth=0.8, ax=ax, color="grey", edgecolor='black', legend=False)

plt.title('North')
plt.xlabel('Longitude')
plt.ylabel('Latitude')
plt.axis('off') #just add a border in Illustrator
plt.xlim((102,108.5)) # Set limits for X and Y for NORTH around Hanoi etc
plt.ylim((19.4,23.5))
# divider = make_axes_locatable(ax)
# cax = divider.append_axes("right", size="5%", pad=0.1)

# Plot the individual sample points on the map
# Plot sequenced
gdf_seq.plot(marker="s", color='#F9B23D', edgecolor='white', linewidth=0.5, ax=ax, markersize=45, alpha=0.85, label="Sequenced")
# Plot the data points --- circles
gdf_nonseq.plot(color='#36A762', edgecolor='white',linewidth=0.5, ax=ax, markersize=45, alpha=0.85, label="Sampled only")
# Plot acidic ones as cross
gdf_acid.plot(marker="P", color='#DF3966', edgecolor='k', linewidth=0.8, ax=ax, markersize=45, alpha=0.85, label="Acidic locations")

plt.savefig("PanelB-North.png", bbox_inches='tight')
# plt.show()

# ---- End of Panel B ---

# --- Panel C --- Show south of vietnam with the dots added in
fig4, ax = plt.subplots(figsize=(6, 6),dpi=250)

# Plotting the total country, then plot the secondary admin level of Hanoi on top in
vietnam_map.plot(linewidth=0.6, ax=ax, color="gainsboro", edgecolor='black', legend=False)
# HanoiDist_map.plot(linewidth=0.8, ax=ax, color="grey", edgecolor='black', legend=False)

plt.title('Middle and south')
plt.xlabel('Longitude')
plt.ylabel('Latitude')
plt.axis('off')
plt.xlim((103,109.8)) # Set limits for X and Y for NORTH around Hanoi etc
plt.ylim((8,19.4))
#fig4.add_axes((0,0,1,1))
# divider = make_axes_locatable(ax)
# cax = divider.append_axes("right", size="5%", pad=0.1)

# Plot the individual sample points on the map
# Plot sequenced as squares
gdf_seq.plot(marker="s", color='#F9B23D', edgecolor='white', linewidth=0.5, ax=ax, markersize=45, alpha=0.85, label="Sequenced")
# Plot the data points --- circles
gdf_nonseq.plot(color='#36A762', edgecolor='white',linewidth=0.5, ax=ax, markersize=45, alpha=0.85, label="Sampled only")
# Plot acidic ones as stars
gdf_acid.plot(marker="P", color='#DF3966', edgecolor='k', linewidth=0.8, ax=ax, markersize=45, alpha=0.85, label="Acidic locations")

plt.savefig("PanelC-South.png", bbox_inches='tight')
plt.show()

# ---- End of Panel C ---


# --- TOC FIGURE: Just plot the YES/NO of provinces for the TOC figure. Achieve this the same way.
# # Plot the map of Vietnam provinces with color based on datapoint count

vietnam_mapYN = vietnam_map.copy()
vietnam_mapYN['CountYN'] = (vietnam_mapYN['Count'] >= 1).astype(int)
print("test",vietnam_mapYN)

fig2, ax = plt.subplots(figsize=(10, 10),dpi=250)
plt.xlabel('Longitude')
plt.ylabel('Latitude')
plt.axis('off')
plt.xlim((102,109.5))
plt.ylim((8,23.5))
# have to tweak vmax based on the counts in each!
vmin, vmax = 0,18
# Plotting the total country as before
vietnam_map.plot(linewidth=0.7, ax=ax, color="lightgrey", edgecolor='black', legend=False)
# Plot the YES NO map based on sample count being 0 or >=1.
vietnam_mapYN.plot(linewidth=1.3, ax=ax, column="CountYN", cmap="summer_r", edgecolor='black', legend=False)

plt.savefig("VietTOC.png", bbox_inches='tight')
# plt.show()
# f = open("testing.txt", "w")
# f.write(str.merged_samples())
# f.close()
# print(f.read())
