# Supplementary material for: Extremely acidophilic filamentous fungi are more prevalent in diverse ecosystems than previously documented
Source: Sci Rep. 2025 Aug 19;15:30445. doi: 10.1038/s41598-025-06321-1 (PMC12365195; doi:10.1038/s41598-025-06321-1)
Supplement: Supplementary file 3 — Supplementary Material 3 [file 41598_2025_6321_MOESM3_ESM.xlsx]

## Sheet: Sampling site
No.	Address (Province, District)	District (English name)	District postcode	Province	Province postcode	Relative coordinates	Latitude	Longitude	Type of sample	Sequenced	Acidic location
1	An Giang, Long Xuyên	Long Xuyen	VN80501	An Giang	VN805	10.371335, 105.418792	10.371335	105.418792	Decomposing vegetation
2	Bà Rịa Vũng Tàu, Côn Đảo	Con Dao	VN71714	Ba Ria - Vung Tau	VN717	8.675111, 106.596992	8.675111	106.596992	Island soil	TRUE
3	Bắc Giang, Tân Yên	Tan Yen	VN22105	Bac Giang	VN221	21.390559, 106.112749	21.390559	106.112749	Cultivated soil
4	Bắc Giang, TP. Bắc Giang	Bac Giang	VN22101	Bac Giang	VN221	21.279914, 106.204894	21.279914	106.204894	Cultivated soil
5	Bắc Giang, Việt Yên	Viet Yen	VN22117	Bac Giang	VN221	21.282155, 106.089917	21.282155	106.089917	Cultivated soil
6	Bắc Giang, Yên thế	Yen The	VN22103	Bac Giang	VN221	21.484891, 106.123138	21.484891	106.123138	Fresh vegetation Cultivated soil
7	Bắc Kạn, Chợ Mới	Cho Moi	VN20712	Bac Kan	VN207	22.071426, 105.880255	22.071426	105.880255	Fresh vegetation
8	Bắc Kạn, Dương Quang	Bac Kan	VN20701	Bac Kan	VN207	22.164842, 105.820910	22.164842	105.820910	Fresh vegetation
9	Bạc Liêu, Phước Long	Phuoc Long	VN82103	Bac Lieu	VN821	9.315660, 105.338788	9.315660	105.338788	Cultivated soil Decomposing vegetation Dried vegetation Fresh vegetation
10	Bắc Ninh, Gia Bình	Gia Binh	VN10612	Bac Ninh	VN106	21.075869, 106.190671	21.075869	106.190671	Cultivated soil
11	Bắc Ninh, Quế Võ	Que Vo	VN10605	Bac Ninh	VN106	21.147964, 106.160712	21.147964	106.160712	Cultivated soil
12	Bắc Ninh, Thuận Thành	Thuan Thanh	VN10609	Bac Ninh	VN106	21.037911, 106.069419	21.037911	106.069419	Cultivated soil
13	Bắc Ninh, Tiên Du	Tien Du	VN10607	Bac Ninh	VN106	21.108585, 106.034753	21.108585	106.034753	Cultivated soil
14	Bắc Ninh, TP. Bắc Ninh	Bac Ninh	VN10601	Bac Ninh	VN106	21.176571, 106.063551	21.176571	106.063551	Cultivated soil
15	Bắc Ninh, Từ Sơn	Tu Son	VN10608	Bac Ninh	VN106	21.126722, 105.957643	21.126722	105.957643	Cultivated soil
16	Bắc Ninh, Yên Phong	Yen Phong	VN10603	Bac Ninh	VN106	21.200982, 105.978892	21.200982	105.978892	Cultivated soil
17	Bình Định, An Nhơn	An Nhon	VN50717	Binh Dinh	VN507	13.923333, 109.184765	13.923333	109.184765	Urban soil
18	Bình Định, Phù Cát	Phu Cat	VN50713	Binh Dinh	VN507	14.132963, 109.166967	14.132963	109.166967	Decomposing vegetation Salty soil
19	Bình Định, Phù Mỹ	Phu My	VN50709	Binh Dinh	VN507	14.148084, 109.154365	14.148084	109.154365	Decomposing vegetation Salty soil
20	Bình Định, Qui Nhơn	Quy Nhon	VN50701	Binh Dinh	VN507	13.687785, 109.178783	13.687785	109.178783	Decomposing vegetation Hilly soil
21	Bình Dương	Thu Dau Mot	VN71101	Binh Duong	VN711	10.988893, 106.694028	10.988893	106.694028	Decomposing vegetation Urban soil
22	Bình thuận, Phan Thiết	Phan Thiet	VN71501	Binh Thuan	VN715	10.878768, 108.050697	10.878768	108.050697	Coast sand Decomposing vegetation Dried vegetation	TRUE
23	Bình Thuận, Hàm Thuận Nam	Ham Thuan Nam	VN71509	Binh Thuan	VN715	10.699646, 107.993008	10.699646	107.993008	Decomposing vegetation	TRUE
24	Cà Mau, Ngọc Hiển	Ngoc Hien	VN82313	Ca Mau	VN823	8.606150, 104.745354	8.606150	104.745354	Fresh vegetation
25	Ca Mau, Thới Bình	Thoi Binh	VN82303	Ca Mau	VN823	9.504719, 105.025314	9.504719	105.025314	Decomposing vegetation Dried vegetation Fresh vegetation
26	Cần Thơ, Bình Thuỷ	Binh Thuy	VN81505	Can Tho city	VN815	10.080731, 105.712242	10.080731	105.712242	Cultivated soil
27	Cao Bằng, Bảo Lâm	Bao Lam	VN20304	Cao Bang	VN203	23.043649, 105.527498	23.043649	105.527498	Cultivated soil
28	Đà Nẵng	Thanh Khe	VN50103	Da Nang city	VN501	16.062660, 108.206222	16.062660	108.206222	Dried vegetation Fresh vegetation
29	Đà Nẵng, Hòa Vang	Hoa Vang	VN50111	Da Nang city	VN501	15.99634, 107.994834	15.99634	107.994834	Decomposing vegetation Mountainous soil	TRUE
30	Đà Nẵng, Sơn Trà	Son Tra	VN50105	Da Nang city	VN501	16.104229, 108.296513	16.104229	108.296513	Decomposing vegetation
31	Đồng Nai, Định Quán	Dinh Quan	VN71305	Dong Nai	VN713	11.243691, 107.397186	11.243691	107.397186	Decomposing vegetation Forest soil
32	Đồng Nai, Nhơn Trạch	Nhon Trach	VN71317	Dong Nai	VN713	10.629541, 106.987186	10.629541	106.987186	Decomposing vegetation Fresh vegetation Saltly soil Saltly mud		TRUE
33	Đồng Nai, Tân Phú	Tan Phu	VN71303	Dong Nai	VN713	11.425456, 107.428938	11.425456	107.428938	Decomposing vegetation Forest soil
34	Đồng Nai, Xuân Lộc	Xuan Loc	VN71313	Dong Nai	VN713	10.832757, 107.572012	10.832757	107.572012	Fresh vegetation	TRUE
35	Đồng Tháp, Cao Lãnh	Huyen Cao Lanh	VN80315	Dong Thap	VN803	10.444149, 105.696480	10.444149	105.696480	Decomposing vegetation Dried vegetation Fresh vegetation
36	Đồng Tháp, Lấp Vò	Lap Vo	VN80317	Dong Thap	VN803	10.386799, 105.627540	10.386799	105.627540	Fresh vegetation
37	Gia Lai, Chư Păh	Chu Pah	VN60307	Gia Lai	VN603	14.064195, 108.013259	14.064195	108.013259	Decomposing vegetation Fresh vegetation Mountainous soil
38	Gia Lai, Pleiku	Pleiku	VN60301	Gia Lai	VN603	14.034909, 107.999829	14.034909	107.999829	Decomposing vegetation Mountainous soil	TRUE
39	Hà Giang, Đồng Văn	Dong Van	VN20103	Ha Giang	VN201	23.226498, 105.202773	23.226498	105.202773	Mountainous soil	TRUE
40	Ha Giang, Mèo Vạc	Meo Vac	VN20105	Ha Giang	VN201	23.161191, 105.404350	23.161191	105.404350	Decomposing vegetation Fresh vegetation Mountainous soil
41	Hà Giang, Quảng Bạ	Quan Ba	VN20109	Ha Giang	VN201	23.085017, 105.036199	23.085017	105.036199	Mountainous soil
42	Hà Giang, TP. Hà Giang	Ha Giang	VN20101	Ha Giang	VN201	22.804948, 104.976814	22.804948	104.976814	Mountainous soil
43	Hà Giang, Yên Minh	Yen Minh	VN20107	Ha Giang	VN201	23.105238, 105.190492	23.105238	105.190492	Mountainous soil
44	Hà Nam, Kim Bảng	Kim Bang	VN11105	Ha Nam	VN111	20.574962, 105.867391	20.574962	105.867391	Decomposing vegetation Fresh vegetation
45	Hà Nội, Ba Đình	Ba Dinh	VN10101	Ha Noi	VN101	21.030867, 105.805374	21.030867	105.805374	Decomposing vegetation Cultivated soil
46	Hà Nội, Ba Vì	Ba Vi	VN10129	Ha Noi	VN101	21.062867, 105.331889	21.062867	105.331889	Acidic decomposing vegetation Acidic Mud Acidic soil Acidic vegetation Decomposing vegetation Dried vegetation Fresh vegetation Cultivated soil Hilly soil		TRUE
47	Hà Nội, Cầu giấy	Cau Giay	VN10113	Ha Noi	VN101	21.033241, 105.792540	21.033241	105.792540	Decomposing vegetation Fresh vegetation
48	Hà Nội, Đông Anh	Dong Anh	VN10117	Ha Noi	VN101	21.133464, 105.841458	21.133464	105.841458	Cultivated soil	TRUE
49	Hà Nội, Đông Đa	Dong Da	VN10109	Ha Noi	VN101	21.009498, 105.824815	21.009498	105.824815	Decomposing vegetation
50	Hà Nội, Gia lâm	Gia Lam	VN10119	Ha Noi	VN101	21.006160, 105.936388	21.006160	105.936388	Cultivated soil Decomposing vegetation Dried vegetation Food Fresh vegetation Pickles Cultivated soil Urban soil	TRUE
51	Hà Nội, Hà Đông	Ha Dong	VN10125	Ha Noi	VN101	20.955312, 105.760481	20.955312	105.760481	Decomposing vegetation
52	Hà Nội, Hai Bà Trưng	Hai Ba Trung	VN10107	Ha Noi	VN101	20.997730, 105.854798	20.997730	105.854798	Fresh vegetation Pickles	TRUE
53	Hà Nội, Long Biên	Long Bien	VN10114	Ha Noi	VN101	21.018534, 105.888757	21.018534	105.888757	Fresh vegetation Cultivated soil
54	Hà Nội, Mê Linh	Me Linh	VN10153	Ha Noi	VN101	21.181610, 105.697542	21.181610	105.697542	Cultivated soil	TRUE
55	Hà Nội, Nam Từ Liêm	Nam Tu Liem	VN10121	Ha Noi	VN101	21.014961, 105.757116	21.014961	105.757116	Decomposing vegetation Fresh vegetation Pickles	TRUE
56	Hà Nội, Phú Xuyên	Phu Xuyen	VN10151	Ha Noi	VN101	20.717917, 105.916608	20.717917	105.916608	Decomposing vegetation
57	Hà Nội, Thanh Oai	Thanh Oai	VN10143	Ha Noi	VN101	20.861011, 105.782103	20.861011	105.782103	Fresh vegetation Cultivated soil	TRUE
58	Hà Nội, Thanh Trì	Thanh Tri	VN10123	Ha Noi	VN101	20.956305, 105.805161	20.956305	105.805161	Decomposing vegetation Fresh vegetation
59	Hà Nội, Thanh Xuân	Thanh Xuan	VN10111	Ha Noi	VN101	20.992868, 105.803575	20.992868	105.803575	Decomposing vegetation Dried vegetation Food Fresh vegetation Cultivated soil	TRUE
60	Hà Nội, Thường Tín	Thuong Tin	VN10145	Ha Noi	VN101	20.854701, 105.856115	20.854701	105.856115	Food Pickles
61	Hà Nội, Ứng Hoà	Ung Hoa	VN10149	Ha Noi	VN101	20.703889, 105.808334	20.703889	105.808334	Cultivated soil Fresh vegetation
62	Hà Tĩnh, Hương Sơn	Huong Son	VN40509	Ha Tinh	VN405	18.487971, 105.330310	18.487971	105.330310	Fresh vegetation
63	Hải Dương, Ninh Giang	Ninh Giang	VN10723	Hai Duong	VN107	20.743556, 106.333205	20.743556	106.333205	Cultivated soil
64	Hải Phòng, An Lão	An Lao	VN10315	Hai Phong city	VN103	20.816268, 106.600542	20.816268	106.600542	Dried vegetation Industrial zone soil
65	Hải Phòng, Đồ Sơn	Do Son	VN10309	Hai Phong city	VN103	20.721110, 106.776710	20.721110	106.776710	Dried vegetation Fresh vegetation Coast soil
66	Hải Phòng, Hải An	Hai An	VN10314	Hai Phong city	VN103	20.815573, 106.796866	20.815573	106.796866	Decomposing vegetation Fresh vegetation Waste Acidic mud		TRUE
67	Hậu Giang, Phụng Hiệp	Phung Hiep	VN81607	Hau Giang	VN816	9.742356, 105.690589	9.742356	105.690589	Decomposing vegetation Dried vegetation Fresh vegetation
68	Hòa Bình, Kim Bôi	Kim Boi	VN30511	Hoa Binh	VN305	20.569850, 105.538259	20.569850	105.538259	Decomposing vegetation Dried vegetation
69	Hoà Bình, Kỳ Sơn	Ky Son	VN30507	Hoa Binh	VN305	20.908079, 105.380624	20.908079	105.380624	Dried vegetation		TRUE
70	Hoà Bình, Lạc Sơn	Lac Son	VN30515	Hoa Binh	VN305	20.378746, 105.516654	20.378746	105.516654	Cultivated soil
71	Hoà Bình, Lương Sơn	Luong Son	VN30509	Hoa Binh	VN305	20.918662, 105.461739	20.918662	105.461739	Hilly soil
72	Hoà Bình, Yên Thuỷ	Yen Thuy	VN30519	Hoa Binh	VN305	20.413048, 105.622273	20.413048	105.622273	Cultivated soil
73	Hưng Yên, Ân Thi	An Thi	VN10907	Hung Yen	VN109	20.832957, 106.102007	20.832957	106.102007	Pickles Cultivated soil
74	Hưng Yên, Văn Lâm	Van Lam	VN10902	Hung Yen	VN109	20.975769, 106.023808	20.975769	106.023808	Waste	TRUE
75	Khánh Hoà, Nha Trang	Nha Trang	VN51101	Khanh Hoa	VN511	12.244023, 109.180581	12.244023	109.180581	Decomposing vegetation
76	Kiên Giang, An Biên	An Bien	VN81315	Kien Giang	VN813	9.769500, 105.014378	9.769500	105.014378	Decomposing vegetation Fresh vegetation Salty mud
77	Kiên Giang, An Minh	An Minh	VN81317	Kien Giang	VN813	9.672551, 104.959108	9.672551	104.959108	Dried vegetation Fresh vegetation
78	Kiên Giang, Châu Thành	Chau Thanh	VN81309	Kien Giang	VN813	9.849967, 105.113709	9.849967	105.113709	Dried vegetation
79	Kien Giang, Hà Tiên	Ha Tien	VN81303	Kien Giang	VN813	10.360610, 104.516379	10.360610	104.516379	Decomposing vegetation Fresh vegetation Saltly mud
80	Kiên Giang, Hòn Đất	Hon Dat	VN81305	Kien Giang	VN813	10.093959, 105.024433	10.093959	105.024433	Fresh vegetation
81	Kiên Giang, Kiên Lương	Kien Luong	VN81304	Kien Giang	VN813	10.144829, 104.625650	10.144829	104.625650	Coast sand Decomposing vegetation Dried vegetation Fresh vegetation Saltly mud
82	Kiên Giang, Phú Quốc	Phu Quoc	VN81321	Kien Giang	VN813	10.268591, 104.000622	10.268591	104.000622	Decomposing vegetation Fresh vegetation Mountainous soil Island soil
83	Kien Giang, Rạch Giá	Rach Gia	VN81301	Kien Giang	VN813	9.961507, 105.117496	9.961507	105.117496	Fresh vegetation
84	Kom Tum, Sa Thầy	Sa Thay	VN60113	Kon Tum	VN601	14.237329, 107.831428	14.237329	107.831428	Mountainous soil	TRUE
85	Kon Tum, TP. Kon Tum	Kon Tum	VN60101	Kon Tum	VN601	14.376274, 108.048877	14.376274	108.048877	Decomposing vegetation Fresh vegetation Mountainous soil	TRUE
86	Kon Tum, Kon Plông	Kon Plong	VN60109	Kon Tum	VN601	14.597227, 108.269292	14.597227	108.269292	Decomposing vegetation Mountainous soil Dried vegetation	TRUE
87	Lâm Đồng, Đà Lạt	Da Lat	VN60701	Lam Dong	VN607	11.933608, 108.448531	11.933608	108.448531	Decomposing vegetation Fresh vegetation
88	Lạng Sơn, TP. Lạng Sơn	Lang Son	VN20901	Lang Son	VN209	21.847884, 106.737491	21.847884	106.737491	Dried vegetation
89	Lào Cai, Bát Xát	Bat Xat	VN20507	Lao Cai	VN205	22.546815, 103.727117	22.546815	103.727117	Acidic decomposing vegetation Mountainous soil
90	Lào Cai, Sa Pa	Sa Pa	VN20513	Lao Cai	VN205	22.3294, 103.8458	22.3294	103.8458	Hilly soil Decomposing vegetation Fresh vegetation Mountainous soil	TRUE
91	Lào Cai, TP. Lào Cai	Lao Cai	VN20501	Lao Cai	VN205	22.448557, 103.985595	22.448557	103.985595	Decomposing vegetation Fresh vegetation Hilly soil
92	Nam Định, TP. Nam Định	Nam Định	VN11301	Nam Dinh	VN113	20.455086, 106.17033	20.455086	106.17033	Cultivated soil	TRUE
93	Nam Định, Xuân Trường	Xuan Truong	VN11313	Nam Dinh	VN113	20.283964, 106.332851	20.283964	106.332851	Fresh vegetation
94	Nam Định, Ý Yên	Y Yen	VN11307	Nam Dinh	VN113	20.332883, 106.002673	20.332883	106.002673	Fresh vegetation Pickles
95	Nghệ An, Cửa Lò	Cua Lo	VN40303	Nghe An	VN403	18.804624, 105.726744	18.804624	105.726744	Decomposing vegetation Fresh vegetation Coast sand Coast soil
96	Nghệ An, Nghi Lộc	Nghi Loc	VN40333	Nghe An	VN403	18.777857, 105.63113	18.777857	105.63113	Decomposing vegetation Cultivated soil
97	Nghệ An, Yên Thành	Yen Thanh	VN40323	Nghe An		19.004223, 105.42117	19.004223	105.42117	Pickles
98	Ninh Bình, Kim sơn	Kim Son	VN11715	Ninh Binh	VN117	20.046317, 106.09735	20.046317	106.09735	Cultivated soil
99	Ninh Bình, TP. Ninh Bình	Ninh Bình	VN11701	Ninh Binh	VN117	20.264359, 105.96660	20.264359	105.96660	Decomposing vegetation Fresh vegetation Pickles
100	Ninh Bình, Yên Mô	Yen Mo	VN11711	Ninh Binh	VN117	20.118862, 106.037783	20.118862	106.037783	Decomposing vegetation Cultivated soil
101	Phú Thọ, Đồng Lương	Cam Khe	VN21713	Phu Tho	VN217	21.300325, 105.161348	21.300325	105.161348	Decomposing vegetation Dried vegetation Fresh vegetation
102	Phú thọ, Tam Nông	Tam Nong	VN21717	Phu Tho	VN217	21.220223, 105.232526	21.220223	105.232526	Acidic soil
103	Phú Thọ, Thanh Sơn	Thanh Son	VN21719	Phu Tho	VN217	21.220959, 105.216540	21.220959	105.216540	Acidic mud Acidic soil Acidic water Decomposing vegetation Dried vegetation Fresh vegetation Insect		TRUE
104	Phú Yên, Đông Hòa	Dong Hoa	VN50912	Phu Yen	VN509	13.027589, 109.359753	13.027589	109.359753	Dried vegetation Fresh vegetation
105	Phú Yên, Sông Cầu	Song Cau	VN50905	Phu Yen	VN509	13.578911, 109.238999	13.578911	109.238999	Decomposing vegetation Dried vegetation Salty soil Hilly soil Coast soil Saltly sand
106	Phú Yên, Tuy An	Tuy An	VN50907	Phu Yen	VN509	13.353792, 109.288171	13.353792	109.288171	Decomposing vegetation Fresh vegetation
107	Phú Yên, Tuy Hòa	Tuy Hoa	VN50901	Phu Yen	VN509	13.191684, 109.299948	13.191684	109.299948	Decomposing vegetation Fresh vegetation
108	Quảng Bình, Đồng Hới	Dong Hoi	VN40701	Quang Binh	VN407	17.463801, 106.593947	17.463801	106.593947	Dried vegetation Fresh vegetation Coast soil
109	Quảng Nam, Duy Xuyên	Duy Xuyen	VN50311	Quang Nam	VN503	15.828333, 108.183504	15.828333	108.183504	Dried vegetation
110	Quảng Nam, Hội An	Hoi An	VN50303	Quang Nam	VN503	15.883627, 108.335551	15.883627	108.335551	Decomposing vegetation Dried vegetation Fresh vegetation Coast soil	TRUE
111	Quảng Ngãi, Lý Sơn	Ly Son	VN50503	Quang Ngai	VN505	15.770106, 108.366836	15.770106	108.366836	Decomposing vegetation Dried vegetation Fresh vegetation Island soil
112	Quảng Ninh, Cầm Phả	Cam Pha	VN22503	Quang Ninh	VN225	20.998775, 107.194486	20.998775	107.194486	Ferralite soil Decomposing vegetation Dried vegetation Fresh vegetation Hilly soil	TRUE
113	Quảng Ninh, Hạ Long	Ha Long	VN22501	Quang Ninh	VN225	20.960306, 106.946552	20.960306	106.946552	Ferralite soil Decomposing vegetation
114	Quảng Ninh, Hoành Bồ	Hoanh Bo	VN22519	Quang Ninh	VN225	21.032604, 106.986537	21.032604	106.986537	Fresh vegetation Hilly soil
115	Quảng Ninh, Móng Cái	Mong Cai	VN22506	Quang Ninh	VN225	21.534222, 108.040669	21.534222	108.040669	Decomposing vegetation Dried vegetation Fresh vegetation Hilly soil	TRUE
116	Quảng Ninh, Uông Bí	Uong Bi	VN22505	Quang Ninh	VN225	21.160861, 106.715131	21.160861	106.715131	Fresh vegetation Decomposing vegetation Hilly soil Cultivated soil Mountainous soil	TRUE
117	Quảng Ninh, Vân Đồn	Van Don	VN22517	Quang Ninh	VN225	20.861651, 107.490791	20.861651	107.490791	Decomposing vegetation Fresh vegetation Island soil	TRUE
118	Quảng Trị, Cồn Cỏ	Con Co	VN40906	Quang Tri	VN409	17.159662, 107.338812	17.159662	107.338812	Fresh vegetation
119	Sóc trăng, Trần Đề	Tran De	VN81915	Soc Trang	VN819	9.520622, 106.204025	9.520622	106.204025	Cultivated soil
120	Sơn La, Mai Sơn	Mai Son	VN30313	Son La	VN303	21.165403, 104.030242	21.165403	104.030242	Fresh vegetation Cultivated soil	TRUE
121	Sơn La, Mộc Châu	Moc Chau	VN30319	Son La	VN303	20.833166, 104.66690	20.833166	104.66690	Decomposing vegetation Fresh vegetation Cultivated soil
122	Thái Bình, Đông Hưng	Dong Hung	VN11509	Thai Binh	VN115	20.555088, 106.355748	20.555088	106.355748	Decomposing vegetation Fresh vegetation Cultivated soil	TRUE
123	Thái Bình, Hưng Hà	Hung Ha	VN11505	Thai Binh	VN115	20.598022, 106.145562	20.598022	106.145562	Cultivated soil
124	Thái Bình, Thái Thị	Thai Thuy	VN11507	Thai Binh	VN115	20.475663, 106.505518	20.475663	106.505518	Food
125	Thái Bình, Tiền Hải	Tien Hai	VN11515	Thai Binh	VN115	20.381091, 106.530115	20.381091	106.530115	Decomposing vegetation Fresh vegetation
126	Thái Bình, TP. Thái Bình	Thai Binh	VN11501	Thai Binh	VN115	20.443434, 106.330771	20.443434	106.330771	Cultivated soil
127	Thái Nguyên, Phú Lương	Phu Luong	VN21509	Thai Nguyen	VN215	21.757810, 105.774112	21.757810	105.774112	Fresh vegetation Cultivated soil
128	Thái Nguyên, Sông Công	Song Cong	VN21503	Thai Nguyen	VN215	21.486074, 105.828603	21.486074	105.828603	Fresh vegetation Cultivated soil	TRUE
129	Thanh Hoá, Cẩm Thuỷ	Cam Thuy	VN40115	Thanh Hoa	VN401	20.111235, 105.56738	20.111235	105.56738	Cultivated soil
130	Tuyên Quang	Tuyen Quang	VN21101	Tuyen Quang	VN211	21.776067, 105.221321	21.776067	105.221321	Decomposing vegetation
131	Tuyên Quang, Hàm Yên	Ham Yen	VN21107	Tuyen Quang	VN211	22.237412, 104.918262	22.237412	104.918262	Hilly soil

## Sheet: Strain sampling information
No.	Strain	Identified name	Isolation method	Sort by sample type	Sort by area	Sort by geography	Described samples	Location	Coordinates	Name of Sampler	Time	Average temperature (Month) (https://vi.weatherspark.com/)
1	ACA 17.1	Acidomyces acidophilus	Sprinkle samples directly on Malt2Bx 1% H2SO4 plate	Fresh vegetation	Mountainous region	Northwest	Acacia bark	Dan Ha, Ky Son, Hoa Binh	20.902080, 105.351724	Vu Nguyen Thanh	2021-01-01	12-18
2	ASA 1915.2	Acidomyces acidophilus	Sprinkle samples directly on Malt2Bx 1% H2SO4 plate	Fresh vegetation	Hilly area	Northeast	Grass	Quang Hanh, Cam Pha, Quang Ninh	20.983180, 107.198842	CIM	2023-08-01	26-32
3	ASA 1947.2	Acidomyces acidophilus	Sprinkle samples directly on Malt2Bx 1% H2SO4 plate	Fresh vegetation	Hilly area	Northeast	Herbaceous plants	Quang Hanh, Cam Pha, Quang Ninh	20.983180, 107.198842	CIM	2023-08-01	26-32
4	ASA 1972.3	Acidomyces acidophilus	Sprinkle samples directly on Malt2Bx 1% H2SO4 plate	Fresh vegetation	Countryside	Red river Delta	Fern	Thang Long, Dong Hung, Thai Binh	20.548086, 106.275382	Doung Thi Quynh	2023-08-01	26-32
5	ASA 2003.1	Acidomyces acidophilus	Pretreatment by soaking with Czapek minerals 1% H2SO4 before isolation	Fresh vegetation	Mountainous region	Northwest	Tree branches	Minh Quang, Ba Vi, Hanoi	21.062808, 105.332021	Vu Nguyen Thanh	2023-10-01	19-22
6	ASA 1887.2	Acidomyces acidothermus	Sprinkle samples directly on Malt2Bx 1% H2SO4 plate	Fresh vegetation	Hilly area	Northeast	Cow Grass	Quang Hanh, Cam Pha, Quang Ninh	20.983180, 107.198842	CIM	2023-08-01	26-32
7	ASA 1894.1	Acidomyces acidothermus	Sprinkle samples directly on Malt2Bx 1% H2SO4 plate	Fresh vegetation	Hilly area	Northeast	Grass	Quang Hanh, Cam Pha, Quang Ninh	20.983180, 107.198842	CIM	2023-08-01	26-32
8	ASA 1968.2	Acidomyces acidothermus	Sprinkle samples directly on Malt2Bx 1% H2SO4 plate	Fresh vegetation	Hilly area	Northeast	Herbaceous plants	Quang Hanh, Cam Pha, Quang Ninh	20.983180, 107.198842	CIM	2023-08-01	26-32
9	ASA 1996.1	Acidomyces acidothermus	Pretreatment by soaking with Czapek minerals 1% H2SO4 before isolation	Acidic vegetation	Mountainous region	Northwest	Tree branches	Minh Quang, Ba Vi, Hanoi	21.062808, 105.332021	Vu Nguyen Thanh	2023-10-01	19-22
10	ASA 2001.1	Acidomyces acidothermus	Pretreatment by soaking with Czapek minerals 1% H2SO4 before isolation	Acidic vegetation	Mountainous region	Northwest	Tree branches	Minh Quang, Ba Vi, Hanoi	21.062808, 105.332021	Vu Nguyen Thanh	2023-10-01	19-22
11	ASA 2004.1	Acidomyces acidothermus	Pretreatment by soaking with Czapek minerals 1% H2SO4 before isolation	Acidic vegetation	Mountainous region	Northwest	Tree branches	Minh Quang, Ba Vi, Hanoi	21.062808, 105.332021	Vu Nguyen Thanh	2023-10-01	19-22
12	ASA 2027.1	Acidomyces acidothermus	Sprinkle samples directly on Malt2Bx 1% H2SO4 plate	Fresh vegetation	Industrial zone	Southeast	Fresh leaves	Xuan Hoa, Xuan Loc, Dong Nai	10.832757, 107.572012	Vu Nguyen Thanh	2023-11-01	25-31
13	ASA 2027.2	Acidomyces acidothermus	Sprinkle samples directly on Malt2Bx 1% H2SO4 plate	Fresh vegetation	Industrial zone	Southeast	Fresh leaves	Xuan Hoa, Xuan Loc, Dong Nai	10.832757, 107.572012	Vu Nguyen Thanh	2023-11-01	25-31
14	ASA 2031.5	Acidomyces acidothermus	Sprinkle samples directly on Malt2Bx 1% H2SO4 plate	Fresh vegetation	Industrial zone	Southeast	Fresh leaves	Xuan Hoa, Xuan Loc, Dong Nai	10.832757, 107.572012	Vu Nguyen Thanh	2023-11-01	25-31
15	ASA 2048.1	Acidomyces acidothermus	Sprinkle samples directly on Malt2Bx 1% H2SO4 plate	Fresh vegetation	Mangrove forest	Southeast	Mangrove fruit	Phuoc An, Nhon Trach, Dong Nai	10.629541, 106.987186	Vu Nguyen Thanh	2023-11-01	25-31
16	ASA 2049.1	Acidomyces acidothermus	Sprinkle samples directly on Malt2Bx 1% H2SO4 plate	Decomposing vegetation	Mangrove forest	Southeast	Decomposing vegetation	Phuoc An, Nhon Trach, Dong Nai	10.629541, 106.987186	Vu Nguyen Thanh	2023-11-01	25-31
17	ASA 2050.2	Acidomyces acidothermus	Sprinkle samples directly on Malt2Bx 1% H2SO4 plate	Fresh vegetation	Mangrove forest	Southeast	Mangrove bark	Phuoc An, Nhon Trach, Dong Nai	10.629541, 106.987186	Vu Nguyen Thanh	2023-11-01	25-31
18	ASA 2055.1	Acidomyces acidothermus	Sprinkle samples directly on Malt2Bx 1% H2SO4 plate	Decomposing vegetation	Mangrove forest	Southeast	Decomposing vegetation	Phuoc An, Nhon Trach, Dong Nai	10.629541, 106.987186	Vu Nguyen Thanh	2023-11-01	25-31
19	ASA 2056.2	Acidomyces acidothermus	Sprinkle samples directly on Malt2Bx 1% H2SO4 plate	Decomposing vegetation	Mangrove forest	Southeast	Decomposing vegetation	Phuoc An, Nhon Trach, Dong Nai	10.629541, 106.987186	Vu Nguyen Thanh	2023-11-01	25-31
20	ASA 2059.1	Acidomyces acidothermus	Sprinkle samples directly on Malt2Bx 1% H2SO4 plate	Decomposing vegetation	Mangrove forest	Southeast	Decomposing bark	Phuoc An, Nhon Trach, Dong Nai	10.629541, 106.987186	Vu Nguyen Thanh	2023-11-01	25-31
21	ASA 2062.1	Acidomyces acidothermus	Sprinkle samples directly on Malt2Bx 1% H2SO4 plate	Decomposing vegetation	Mangrove forest	Southeast	Rotten mangrove fruit	Phuoc An, Nhon Trach, Dong Nai	10.629541, 106.987186	Vu Nguyen Thanh	2023-11-01	25-31
22	ASA 2062.2	Acidomyces acidothermus	Sprinkle samples directly on Malt2Bx 1% H2SO4 plate	Decomposing vegetation	Mangrove forest	Southeast	Rotten mangrove fruit	Phuoc An, Nhon Trach, Dong Nai	10.629541, 106.987186	Vu Nguyen Thanh	2023-11-01	25-31
23	ASA 2080.1	Acidomyces acidothermus	Sprinkle samples directly on Malt2Bx 1% H2SO4 plate	Decomposing vegetation	Mangrove forest	Southeast	Plant debris	Phuoc An, Nhon Trach, Dong Nai	10.629541, 106.987186	Vu Nguyen Thanh	2023-11-01	25-31
24	ASS 96.1	Acidomyces acidothermus	Sprinkle samples directly on Malt2Bx 1% H2SO4 plate	Island soil	Island	Northeast	Hilly soil	Quan Lan, Van Don, Quang Ninh	20.907111, 107.522252	Vu Nguyen Thanh	2019-01-01	16-18
25	AST 147	Acidomyces acidothermus	Sprinkle samples directly on Malt2Bx 1% H2SO4 plate	Decomposing vegetation	Mountainous region	Northwest	Decomposing vegetation and soil	Minh Quang, Ba Vi, Hanoi	21.062808, 105.332021	Vu Nguyen Thanh	2019-01-01	16-18
26	AST 152	Acidomyces acidothermus	Sprinkle samples directly on Malt2Bx 1% H2SO4 plate	Decomposing vegetation	Mountainous region	Northwest	Decomposing vegetation and soil	Minh Quang, Ba Vi, Hanoi	21.062808, 105.332021	Vu Nguyen Thanh	2019-01-01	16-18
27	AST 155.1	Acidomyces acidothermus	Sprinkle samples directly on Malt2Bx 1% H2SO4 plate	Decomposing vegetation	Mountainous region	Northwest	Decomposing vegetation and soil	Minh Quang, Ba Vi, Hanoi	21.062808, 105.332021	Vu Nguyen Thanh	2019-01-01	16-18
28	AST 157.3	Acidomyces acidothermus	Sprinkle samples directly on Malt2Bx 1% H2SO4 plate	Decomposing vegetation	Mountainous region	Northwest	Decomposing vegetation and soil	Minh Quang, Ba Vi, Hanoi	21.062808, 105.332021	Vu Nguyen Thanh	2019-01-01	16-18
29	ASA 1923.3	Acidomyces sp1.	Sprinkle samples directly on Malt2Bx 1% H2SO4 plate	Fresh vegetation	Hilly area	Northeast	Grass	Quang Hanh, Cam Pha, Quang Ninh	20.983180, 107.198842	CIM	2023-08-01	26-32
30	ASA 2039.1	Acidomyces sp1.	Sprinkle samples directly on Malt2Bx 1% H2SO4 plate	Decomposing vegetation	Mangrove forest	Southeast	Insect waste	Phuoc An, Nhon Trach, Dong Nai	10.629541, 106.987186	Vu Nguyen Thanh	2023-11-01	25-31
31	ASA 2037.6	Acidomyces sp2.	Sprinkle samples directly on Malt2Bx 1% H2SO4 plate	Fresh vegetation	Mangrove forest	Southeast	Small flowers (varieties)	Phuoc An, Nhon Trach, Dong Nai	10.629541, 106.987186	Vu Nguyen Thanh	2023-11-01	25-31
32	ASA 2039.2	Acidomyces sp2.	Sprinkle samples directly on Malt2Bx 1% H2SO4 plate	Decomposing vegetation	Mangrove forest	Southeast	Insect waste	Phuoc An, Nhon Trach, Dong Nai	10.629541, 106.987186	Vu Nguyen Thanh	2023-11-01	25-31
33	ASA 2046.1	Acidomyces sp2.	Sprinkle samples directly on Malt2Bx 1% H2SO4 plate	Fresh vegetation	Mangrove forest	Southeast	Mangrove leaves	Phuoc An, Nhon Trach, Dong Nai	10.629541, 106.987186	Vu Nguyen Thanh	2023-11-01	25-31
34	ASA 2051.1	Acidomyces sp2.	Sprinkle samples directly on Malt2Bx 1% H2SO4 plate	Fresh vegetation	Mangrove forest	Southeast	Mangrove bark	Phuoc An, Nhon Trach, Dong Nai	10.629541, 106.987186	Vu Nguyen Thanh	2023-11-01	25-31
35	ASA 2062.3	Acidomyces sp2.	Sprinkle samples directly on Malt2Bx 1% H2SO4 plate	Decomposing vegetation	Mangrove forest	Southeast	Rotten mangrove fruit	Phuoc An, Nhon Trach, Dong Nai	10.629541, 106.987186	Vu Nguyen Thanh	2023-11-01	25-31
36	ASA 2062.4	Acidomyces sp2.	Sprinkle samples directly on Malt2Bx 1% H2SO4 plate	Decomposing vegetation	Mangrove forest	Southeast	Rotten mangrove fruit	Phuoc An, Nhon Trach, Dong Nai	10.629541, 106.987186	Vu Nguyen Thanh	2023-11-01	25-31
37	ACA 12.20	Acrodontium griseum	Sprinkle samples directly on Malt2Bx 1% H2SO4 plate	Fresh vegetation	Mountainous region	Northwest	Acacia bark	Dan Ha, Ky Son, Hoa Binh	20.902080, 105.351724	Vu Nguyen Thanh	2021-01-01	12-18
38	ACA 17.2	Acrodontium griseum	Sprinkle samples directly on Malt2Bx 1% H2SO4 plate	Fresh vegetation	Mountainous region	Northwest	Acacia bark	Dan Ha, Ky Son, Hoa Binh	20.902080, 105.351724	Vu Nguyen Thanh	2021-01-01	12-18
39	ACA 18.23	Acrodontium griseum	Sprinkle samples directly on Malt2Bx 1% H2SO4 plate	Fresh vegetation	Mountainous region	Northwest	Acacia bark	Dan Ha, Ky Son, Hoa Binh	20.902080, 105.351724	Vu Nguyen Thanh	2021-01-01	12-18
40	ACA 18.7	Acrodontium griseum	Sprinkle samples directly on Malt2Bx 1% H2SO4 plate	Fresh vegetation	Mountainous region	Northwest	Acacia bark	Dan Ha, Ky Son, Hoa Binh	20.902080, 105.351724	Vu Nguyen Thanh	2021-01-01	12-18
41	ACA 21.2	Acrodontium griseum	Sprinkle samples directly on Malt2Bx 1% H2SO4 plate	Fresh vegetation	Mountainous region	Northwest	Acacia bark	Dan Ha, Ky Son, Hoa Binh	20.902080, 105.351724	Vu Nguyen Thanh	2021-01-01	12-18
42	ACA 22.13	Acrodontium griseum	Sprinkle samples directly on Malt2Bx 1% H2SO4 plate	Fresh vegetation	Mountainous region	Northwest	Acacia bark	Dan Ha, Ky Son, Hoa Binh	20.902080, 105.351724	Vu Nguyen Thanh	2021-01-01	12-18
43	ACA 266.20	Acrodontium griseum	Sprinkle samples directly on Malt2Bx 1% H2SO4 plate	Fresh vegetation	Mountainous region	Northwest	Acacia bark	Dan Ha, Ky Son, Hoa Binh	20.902080, 105.351724	Vu Nguyen Thanh	2022-01-01	18-20
44	ACA 269.20	Acrodontium griseum	Sprinkle samples directly on Malt2Bx 1% H2SO4 plate	Fresh vegetation	Mountainous region	Northwest	Acacia bark	Dan Ha, Ky Son, Hoa Binh	20.902080, 105.351724	Vu Nguyen Thanh	2022-01-01	18-20
45	AS 612.1	Acrodontium griseum	Sprinkle samples directly on Malt2Bx 1% H2SO4 plate	Fresh vegetation	Urban area	Red river Delta	Mountain ebony flower	FIRI, Nguyen Trai, Thanh Xuan, Hanoi	20.991154, 105.804888	Vu Nguyen Thanh	2020-09-01	25-30
46	ASA 1694.2	Acrodontium griseum	Sprinkle samples directly on Malt2Bx 1% H2SO4 plate	Decomposing vegetation	Coast	South central coast	Decomposing vegetation	Ke Ga, Ham Thuan Nam, Binh Thuan	10.699646, 107.993008	Nguyen Thanh Thuy	2023-07-01	25-31
47	ASA 1697.1	Acrodontium griseum	Sprinkle samples directly on Malt2Bx 1% H2SO4 plate	Dried vegetation	Coast	South central coast	Dried acacia stems, flowers, leaves	Khu pho 4, Phan Thiet, Binh Thuan	10.952452, 108.256615	Nguyen Thanh Thuy	2023-07-01	25-31
48	ASA 1889.1	Acrodontium griseum	Sprinkle samples directly on Malt2Bx 1% H2SO4 plate	Fresh vegetation	Hilly area	Northeast	Wood ear	Quang Hanh, Cam Pha, Quang Ninh	20.983180, 107.198842	CIM	2023-08-01	26-32
49	ASA 1971.1	Acrodontium griseum	Sprinkle samples directly on Malt2Bx 1% H2SO4 plate	Fresh vegetation	Hilly area	Northeast	Herbaceous plants	Quang Hanh, Cam Pha, Quang Ninh	20.983180, 107.198842	CIM	2023-08-01	26-32
50	ASA 1976.1	Acrodontium griseum	Sprinkle samples directly on Malt2Bx 1% H2SO4 plate	Fresh vegetation	Hilly area	Northeast	Herbaceous plants	Quang Hanh, Cam Pha, Quang Ninh	20.983180, 107.198842	CIM	2023-08-01	26-32
51	ASM 122	Acrodontium griseum	Sprinkle samples directly on Malt2Bx 1% H2SO4 plate	Acidic decomposing vegetation	Mountainous region	Northwest	Decomposing vegetation and soil	Son Hung, Thanh Son, Phu Tho	21.227640, 105.217110	Vu Nguyen Thanh	2019-01-01	16-18
52	ASS 104.2	Acrodontium griseum	Sprinkle samples directly on Malt2Bx 1% H2SO4 plate	Mountainous soil	Mountainous region	Central highlands	Basalt hill soil, near lake	Bien Ho, Pleiku, Gia Lai	14.037254, 107.998492	Vu Nguyen Thanh	2019-01-01	18-22
53	ASS 71.1	Acrodontium griseum	Sprinkle samples directly on Malt2Bx 1% H2SO4 plate	Island soil	Island	Southeast	Soil near the lake, 100 m from the sea	Ben Dam, Con Dao, Ba Ria - Vung Tau	8.6753629, 106.596978	Tran Nguyet Thu	2019-01-01	25-28
54	ASS 73.1	Acrodontium griseum	Sprinkle samples directly on Malt2Bx 1% H2SO4 plate	Island soil	Island	Southeast	Sandy soil, near the sea	Ben Dam, Con Dao, Ba Ria - Vung Tau	8.6590107, 106.568902	Tran Nguyet Thu	2019-01-01	25-28
55	ASS 80.2	Acrodontium griseum	Sprinkle samples directly on Malt2Bx 1% H2SO4 plate	Mountainous soil	Mountainous region	Central highlands	Soil near waterfall	Dak Long, Kon Plong, Kon Tum	14.597049, 108.256861	Vu Nguyen Thanh	2019-01-01	18-22
56	ASS 86.1	Acrodontium griseum	Sprinkle samples directly on Malt2Bx 1% H2SO4 plate	Cultivated soil	Mountainous region	Central highlands	Rubber garden Soil - ant nest	Dak Bla, Kon Tum, Vietnam	14.376334, 108.048076	Vu Nguyen Thanh	2019-01-01	18-22
57	AS 175.2	Amplistromasp1. aff. A. erinaceum	Sprinkle samples directly on Malt2Bx 1% H2SO4 plate	Decomposing vegetation	Island	Northeast	Decomposing grass in grasslands	Quan Lan, Van Don, Quang Ninh	20.920923, 107.536648	Vu Nguyen Thanh	2019-01-01	16-18
58	ASA 1694.1	Amplistromasp1. aff. A. erinaceum	Sprinkle samples directly on Malt2Bx 1% H2SO4 plate	Decomposing vegetation	Coast	South central coast	Decomposing vegetation	Ke Ga, Ham Thuan Nam, Binh Thuan	10.699646, 107.993008	Nguyen Thanh Thuy	2023-07-01	25-30
59	ASA 1705.1	Amplistromasp1. aff. A. erinaceum	Sprinkle samples directly on Malt2Bx 1% H2SO4 plate	Dried vegetation	Coast	South central coast	Dried acacia stems, flowers, leaves	Suoi Tien, Phan Thiet, Binh Thuan	10.959597, 108.263342	Nguyen Thanh Thuy	2023-07-01	25-31
60	ASA 665.20	Amplistromasp1. aff. A. erinaceum	Sprinkle samples directly on Malt2Bx 1% H2SO4 plate	Dried vegetation	Urban area	Red river Delta	Banana stem	Go Cung, Trau Quy, Gia Lam, Hanoi	20.999832, 105.936089	Vu Nguyen Thanh	2021-12-01	15-20
61	ASA 670.20	Amplistromasp1. aff. A. erinaceum	Sprinkle samples directly on Malt2Bx 1% H2SO4 plate	Dried vegetation	Urban area	Red river Delta	Indochina dragonplum dried leaves	Go Cung, Trau Quy, Gia Lam, Hanoi	20.999832, 105.936089	Vu Nguyen Thanh	2021-12-01	15-20
62	ASS 46.1	Amplistromasp1. aff. A. erinaceum	Sprinkle samples directly on Malt2Bx 1% H2SO4 plate	Cultivated soil	Countryside	North Central Coast	Dried soil in rice fields	Cam Tan, Cam Thuy, Thanh Hoa	20.111417, 105.567380	Vu Nguyen Thanh	2019-01-01	16-18
63	ASS 88.1	Amplistromasp1. aff. A. erinaceum	Sprinkle samples directly on Malt2Bx 1% H2SO4 plate	Mountainous soil	Mountainous region	Central highlands	Soil near waterfall	Dak Long, Kon Plong, Kon Tum	14.596666, 108.257130	Vu Nguyen Thanh	2019-01-01	18-22
64	ASS 99.1	Amplistromasp1. aff. A. erinaceum	Sprinkle samples directly on Malt2Bx 1% H2SO4 plate	Island soil	Island	Northeast	Foothill soil	Quan Lan, Van Don, Quang Ninh	20.901674, 107.518648	Vu Nguyen Thanh	2019-01-01	16-18
65	ASS 350.1	Aspergillus turcosus	Sprinkle samples directly on Malt2Bx 1% H2SO4 plate	Cultivated soil	Countryside	Red river Delta	Land for growing vegetables	Yen Nhan, Dong Anh, Hanoi	21.146502, 105.755660	Nguyen Bao Ngoc	2020-09-01	25-30
66	ASA 1998.1	Hypocreales incertae sedis sp1.	Sprinkle samples directly on Malt2Bx 1% H2SO4 plate	Acidic vegetation	Mountainous region	Northwest	Tree branches	Minh Quang, Ba Vi, Hanoi	21.062808, 105.332021	Vu Nguyen Thanh	2023-10-01	19-22
67	ASA 1999.1	Hypocreales incertae sedis sp1.	Sprinkle samples directly on Malt2Bx 1% H2SO4 plate	Acidic vegetation	Mountainous region	Northwest	Tree branches	Minh Quang, Ba Vi, Hanoi	21.062808, 105.332021	Vu Nguyen Thanh	2023-10-01	19-22
68	ASA 2005.1	Hypocreales incertae sedis sp1.	Sprinkle samples directly on Malt2Bx 1% H2SO4 plate	Acidic vegetation	Mountainous region	Northwest	Tree branches	Minh Quang, Ba Vi, Hanoi	21.062808, 105.332021	Vu Nguyen Thanh	2023-10-01	19-22
69	ASS 135.1	Hypocreales incertae sedis sp1.	Sprinkle samples directly on Malt2Bx 1% H2SO4 plate	Acidic soil	Mountainous region	Northwest	Acidic soil	Minh Quang, Ba Vi, Hanoi	21.062934, 105.332308	Vu Nguyen Thanh	2019-01-01	16-18
70	ASS 125.1	Hypocreales incertae sedis sp1.	Sprinkle samples directly on Malt2Bx 1% H2SO4 plate	Cultivated soil	Mountainous region	Northeast	Barren soil for growing corn	Lung Tao, Dong Van, Ha Giang	23.293106, 105.304521	Vu Nguyen Thanh	2019-01-01	8-15
71	ASS 30	Hypocreales incertae sedis sp1.	Sprinkle samples directly on Malt2Bx 1% H2SO4 plate	Acidic soil	Mountainous region	Northwest	Acidic soil	Minh Quang, Ba Vi, Hanoi	21.062934, 105.332308	Vu Nguyen Thanh	2019-01-01	16-18
72	ASS 64.1	Hypocreales incertae sedis sp2.	Sprinkle samples directly on Malt2Bx 1% H2SO4 plate	Mountainous soil	Mountainous region	Northwest	Hilly soil	Sa Pa Town, Sa Pa, Lao Cai	22.327287, 103.845313	Vu Nguyen Thanh	2019-01-01	10-15
73	AS173.2	Penicillium citreonigrum	Sprinkle samples directly on Malt2Bx 1% H2SO4 plate	Fresh vegetation	Countryside	Red river Delta	Luffa leaves	Thang Long, Dong Hung, Thai Binh	20.545404, 106.276760	Nguyen Bao Ngoc	2019-04-01	24-28
74	ASA 1836.1	Penicillium citreonigrum	Sprinkle samples directly on Malt2Bx 1% H2SO4 plate	Fresh vegetation	Countryside	South central coast	Reeds leaves	Cua Khe, Hoi An, Quang Nam	21.071796, 107.319096	Vu Nguyen Thanh	2023-08-01	25-33
75	ASA 1881.1	Penicillium citreonigrum	Sprinkle samples directly on Malt2Bx 1% H2SO4 plate	Fresh vegetation	Mountainous region	Northwest	Moss in the high mountain	Fansipan, Sapa, Lao Cai	22.303809, 103.775085	Nguyen Thanh Thuy	2023-08-01	17-25
76	ASA 672.20	Penicillium citreonigrum	Sprinkle samples directly on Malt2Bx 1% H2SO4 plate	Dried vegetation	Urban area	Red river Delta	Indochina dragonplum leaves dry for a long time	Go Cung, Trau Quy, Gia Lam, Hanoi	20.999832, 105.936089	Vu Nguyen Thanh	2021-12-01	15-20
77	ASS 102.1	Penicillium citreonigrum	Sprinkle samples directly on Malt2Bx 1% H2SO4 plate	Mountainous soil	Mountainous region	Central highlands	Basalt hill soil, near lake	Bien Ho, Pleiku, Gia Lai	14.034907, 107.999708	Vu Nguyen Thanh	2019-01-01	18-22
78	ASS 338.1	Penicillium citreonigrum	Sprinkle samples directly on Malt2Bx 1% H2SO4 plate	Cultivated soil	Countryside	Red river Delta	Rice field soil	Tri Le, Tan Uoc, Thanh Oai, Hanoi	20.831499, 105.803221	Vu Thi My Duyen	2020-09-01	25-30
79	ASS 80.1	Penicillium citreonigrum	Sprinkle samples directly on Malt2Bx 1% H2SO4 plate	Mountainous soil	Mountainous region	Central highlands	Soil near waterfall	Dak Long, Kon Plong, Kon Tum, Vietnam	14.597049, 108.256861	Vu Nguyen Thanh	2019-01-01	18-22
80	ASS 86.2	Penicillium citreonigrum	Sprinkle samples directly on Malt2Bx 1% H2SO4 plate	Cultivated soil	Mountainous region	Central highlands	Rubber garden Soil - ant nest	Dak Bla, Kon Tum, Vietnam	14.376334, 108.048076	Vu Nguyen Thanh	2019-01-01	18-22
81	ASS 89.1	Penicillium citreonigrum	Sprinkle samples directly on Malt2Bx 1% H2SO4 plate	Cultivated soil	Mountainous region	Central highlands	Cultivated soil on the hills	Dak Long, Kon Plong, Kon Tum, Vietnam	14.593854, 108.268376	Vu Nguyen Thanh	2019-01-01	18-22
82	ASS 45.1	Penicillium griseolum	Sprinkle samples directly on Malt2Bx 1% H2SO4 plate	Decomposing vegetation	Coast	South central coast	Decomposing vegetation and soil	Ba Na, Hoa Ninh, Hoa Vang, Da Nang	15.995300, 107.996181	Nguyen Thanh Thuy	2019-01-01	18-24
83	ASS 97.2	Penicillium griseolum	Sprinkle samples directly on Malt2Bx 1% H2SO4 plate	Island soil	Island	Northeast	Sandy soil in grassland	Quan Lan, Van Don, Quang Ninh	20.920874, 107.536712	Vu Nguyen Thanh	2019-01-01	16-18
84	AS 31	Penicilliumsp1. aff. P.dravuni	Sprinkle samples directly on Malt2Bx 1% H2SO4 plate	Waste	Industrial zone	Red river Delta	Factory waste	Lac Dao, Van Lam, Hung Yen	20.975769, 106.023808	Vu Nguyen Thanh	2019-01-01	16-18
85	ASM 137.2	Penicilliumsp1. aff. P.dravuni	Sprinkle samples directly on Malt2Bx 1% H2SO4 plate	Waste	Industrial zone	Red river Delta	Wastewater	Dong Hai, Hai An, Hai Phong	20.815629, 106.797455	Vu Nguyen Thanh	2019-01-01	16-18
86	ASM 139.1	Penicilliumsp1. aff. P.dravuni	Sprinkle samples directly on Malt2Bx 1% H2SO4 plate	Waste	Industrial zone	Red river Delta	Wastewater	Dong Hai, Hai An, Hai Phong	20.815629, 106.797455	Vu Nguyen Thanh	2019-01-01	16-18
87	ASM 141.1	Penicilliumsp1. aff. P.dravuni	Sprinkle samples directly on Malt2Bx 1% H2SO4 plate	Waste	Industrial zone	Red river Delta	Wastewater	Dong Hai, Hai An, Hai Phong	20.815629, 106.797455	Vu Nguyen Thanh	2019-01-01	16-18
88	AS 581.2	Phialomycessp1. aff. Ph.macrosporus	Sprinkle samples directly on Malt2Bx 1% H2SO4 plate	Fresh vegetation	Countryside	Red river Delta	Strawberry leaves	Tri Le, Tan Uoc, Thanh Oai, Hanoi	20.831499, 105.803221	Vu Thi My Duyen	2020-09-01	25-30
89	ASS 40.3	Phialomycessp1. aff. Ph.macrosporus	Sprinkle samples directly on Malt2Bx 1% H2SO4 plate	Cultivated soil	Countryside	Northeast	Foothill soil near rice field	Yen Trung, Uong Bi, Quang Ninh	21.065306, 106.716550	Nguyen Bao Chau	2019-01-01	16-18
90	ASS 326.1	Phialomycessp1. aff. Ph.macrosporus	Sprinkle samples directly on Malt2Bx 1% H2SO4 plate	Cultivated soil	Countryside	Northeast	Garden soil	Pho Co, Song Cong, Thai Nguyen	21.451493, 105.843862	Nguyen Bao Ngoc	2020-09-01	25-30
91	ASA 1734.1	Phialomyces sp2.	Sprinkle samples directly on Malt2Bx 1% H2SO4 plate	Fresh vegetation	Hilly area	Northeast	Ruppia grass	Hai Hoa, Mong Cai, Quang Ninh	21.534222, 108.040669	Vu Nguyen Thanh	2023-07-01	26-34
92	ASA 2039.3	Phialomyces sp2.	Sprinkle samples directly on Malt2Bx 1% H2SO4 plate	Decomposing vegetation	Mangrove forest	Southeast	Insect waste	Phuoc An, Nhon Trach, Dong Nai	10.629541, 106.987186	Vu Nguyen Thanh	2023-11-01	25-31
93	ASA 2051.2	Phialomyces sp2.	Sprinkle samples directly on Malt2Bx 1% H2SO4 plate	Decomposing vegetation	Mangrove forest	Southeast	Mangrove bark	Phuoc An, Nhon Trach, Dong Nai	10.629541, 106.987186	Vu Nguyen Thanh	2023-11-01	25-31
94	ASA 2052.1	Phialomyces sp2.	Sprinkle samples directly on Malt2Bx 1% H2SO4 plate	Decomposing vegetation	Mangrove forest	Southeast	Decomposing vegetation	Phuoc An, Nhon Trach, Dong Nai	10.629541, 106.987186	Vu Nguyen Thanh	2023-11-01	25-31
95	ASA 2053.1	Phialomyces sp2.	Sprinkle samples directly on Malt2Bx 1% H2SO4 plate	Saltly soil	Mangrove forest	Southeast	Wet soil	Phuoc An, Nhon Trach, Dong Nai	10.629541, 106.987186	Vu Nguyen Thanh	2023-11-01	25-31
96	ASA 2060.1	Phialomyces sp2.	Sprinkle samples directly on Malt2Bx 1% H2SO4 plate	Saltly soil	Mangrove forest	Southeast	Peat soil	Phuoc An, Nhon Trach, Dong Nai	10.629541, 106.987186	Vu Nguyen Thanh	2023-11-01	25-31
97	ASA 2068.1	Phialomyces sp2.	Sprinkle samples directly on Malt2Bx 1% H2SO4 plate	Fresh vegetation	Mangrove forest	Southeast	Mangrove leaves	Phuoc An, Nhon Trach, Dong Nai	10.629541, 106.987186	Vu Nguyen Thanh	2023-11-01	25-31
98	ASA 2081.1	Phialomyces sp2.	Sprinkle samples directly on Malt2Bx 1% H2SO4 plate	Decomposing vegetation	Mangrove forest	Southeast	Plant debris	Phuoc An, Nhon Trach, Dong Nai	10.629541, 106.987186	Vu Nguyen Thanh	2023-11-01	25-31
99	ASA 1968.1	Phialomyces sp3.	Sprinkle samples directly on Malt2Bx 1% H2SO4 plate	Fresh vegetation	Hilly area	Northeast	Herbaceous plants	Quang Hanh, Cam Pha, Quang Ninh	20.983180, 107.198842	CIM	2023-08-01	26-32
100	ASS 52.1	Talaromyces chlamydosporus	Sprinkle samples directly on Malt2Bx 1% H2SO4 plate	Cultivated soil	Urban area	Red river Delta	Garden soil	Tran Thua, Loc Vuong, Nam Dinh	20.456080, 106.170372	Vu Nguyen Thanh	2019-01-01	16-18
101	ACA 18.1	Talaromycessp1. aff. T.clemensii	Sprinkle samples directly on Malt2Bx 1% H2SO4 plate	Fresh vegetation	Mountainous region	Northwest	Acacia bark	Dan Ha, Ky Son, Hoa Binh	20.902080, 105.351724	Vu Nguyen Thanh	2021-01-01	12-18
102	AS 19	Talaromycessp1. aff. T.clemensii	Sprinkle samples directly on Malt2Bx 1% H2SO4 plate	Decomposing vegetation	Mountainous region	Central highlands	Rotten pine leaves, Lakeside hills	Ya Ly, Sa Thay, Kon Tum	14.237614, 107.832008	Vu Nguyen Thanh	2019-01-01	18-22
103	AS 616.3	Talaromycessp1. aff. T.clemensii	Sprinkle samples directly on Malt2Bx 1% H2SO4 plate	Fresh vegetation	Urban area	Red river Delta	Flamboyant leaves	HUS, Nguyen Trai, Thanh Xuan, Hanoi	20.995859, 105.807868	Nguyen Bao Ngoc	2020-09-01	25-30
104	ASA 1689.1	Talaromycessp1. aff. T.clemensii	Sprinkle samples directly on Malt2Bx 1% H2SO4 plate	Decomposing vegetation	Urban area	Red river Delta	Rotten starfruit	Trau Quy, Gia Lam, Hanoi	21.006394, 105.935241	Vu Nguyen Thanh	2023-07-01	26-34
105	ASA 1830.1	Talaromycessp1. aff. T.clemensii	Sprinkle samples directly on Malt2Bx 1% H2SO4 plate	Decomposing vegetation	Urban area	Red river Delta	Rotten star fruit	Trau Quy, Gia Lam, Hanoi	21.006394, 105.935241	Vu Nguyen Thanh	2023-08-01	26-32
106	ASA 2071.1	Talaromycessp1. aff. T.clemensii	Sprinkle samples directly on Malt2Bx 1% H2SO4 plate	Decomposing vegetation	Mangrove forest	Southeast	Hard rotten mangrove bark	Phuoc An, Nhon Trach, Dong Nai	10.629541, 106.987186	Vu Nguyen Thanh	2023-11-01	25-31
107	ASA 665.21	Talaromycessp1. aff. T.clemensii	Sprinkle samples directly on Malt2Bx 1% H2SO4 plate	Dried vegetation	Urban area	Red river Delta	Banana stem	Go Cung, Trau Quy, Gia Lam, Hanoi	20.999832, 105.936089	Vu Nguyen Thanh	2021-12-01	15-20
108	ASA 666.20	Talaromycessp1. aff. T.clemensii	Sprinkle samples directly on Malt2Bx 1% H2SO4 plate	Dried vegetation	Urban area	Red river Delta	Dried banana leaves	Go Cung, Trau Quy, Gia Lam, Hanoi	20.999832, 105.936089	Vu Nguyen Thanh	2021-12-01	15-20
109	ASA 690.20	Talaromycessp1. aff. T.clemensii	Sprinkle samples directly on Malt2Bx 1% H2SO4 plate	Fresh vegetation	Urban area	Red river Delta	Indochina dragonplum bark	FIRI, Nguyen Trai, Thanh Xuan, Hanoi	20.991154, 105.804888	Vu Nguyen Thanh	2022-01-01	18-20
110	ASS 343.4	Talaromycessp1. aff. T.clemensii	Sprinkle samples directly on Malt2Bx 1% H2SO4 plate	Cultivated soil	Hilly area	Northeast	Mango growing soil	Pho Co, Song Cong, Thai Nguyen	21.451639, 105.843665	Nguyen Bao Ngoc	2020-09-01	25-30
111	ASS 348.2	Talaromycessp1. aff. T.clemensii	Sprinkle samples directly on Malt2Bx 1% H2SO4 plate	Cultivated soil	Countryside	Red river Delta	Soil for growing vegetables	Quang Minh, Me Linh, Hanoi	21.202378, 105.771754	Nguyen Bao Ngoc	2020-09-01	25-30
112	ASS 357.1	Talaromycessp1. aff. T.clemensii	Sprinkle samples directly on Malt2Bx 1% H2SO4 plate	Urban soil	Urban area	Red river Delta	Urban soil	FIRI, Nguyen Trai, Thanh Xuan, Hanoi	20.991168, 105.804897	Vu Nguyen Thanh	2020-09-01	25-30
113	ASS 358.9	Talaromycessp1. aff. T.clemensii	Sprinkle samples directly on Malt2Bx 1% H2SO4 plate	Cultivated soil	Mountainous region	Northwest	Garden soil	Hat Lot, Mai Son, Son La	21.218500, 104.102514	Nguyen Bao Ngoc	2020-09-01	22-25
114	AS 565.2	Talaromycessp2. aff. T.clemensii	Sprinkle samples directly on Malt2Bx 1% H2SO4 plate	Fermented product	Urban area	Red river Delta	Pickled onion	Le Thanh Nghi, Hai Ba Trung, Hanoi	21.001440, 105.846009	Vu Nguyen Thanh	2020-09-01	25-30
115	AS 607.6	Talaromycessp2. aff. T.clemensii	Sprinkle samples directly on Malt2Bx 1% H2SO4 plate	Fermented product	Urban area	Red river Delta	Pickles	Phung Khoang, Trung Van, Hanoi	20.986406, 105.793617	Nguyen Bao Ngoc	2020-09-01	25-30
116	ASS 342.2	Talaromycessp2. aff. T.clemensii	Sprinkle samples directly on Malt2Bx 1% H2SO4 plate	Cultivated soil	Countryside	Red river Delta	Soil for growing vegetables	Tri Le, Tan Uoc, Thanh Oai, Hanoi	20.831499, 105.803221	Vu Thi My Duyen	2020-09-01	25-30
117	ASS 360.2	Talaromycessp2. aff. T.clemensii	Sprinkle samples directly on Malt2Bx 1% H2SO4 plate	Cultivated soil	Hilly area	Northeast	Soil for growing begonia flowers	Pho Co, Song Cong, Thai Nguyen	21.451493, 105.843862	Nguyen Bao Ngoc	2020-09-01	25-30
118	ASA 1688.1	Talaromycessp3. aff. T. resinae	Sprinkle samples directly on Malt2Bx 1% H2SO4 plate	Fresh vegetation	Hilly area	Northeast	Herbaceous plants	Quang Hanh, Cam Pha, Quang Ninh	20.983180, 107.198842	Vu Nguyen Thanh	2023-07-01	26-34
119	ASA 1688.2	Talaromycessp3. aff. T. resinae	Sprinkle samples directly on Malt2Bx 1% H2SO4 plate	Decomposing vegetation	Urban area	Red river Delta	Rotten starfruit	Trau Quy, Gia Lam, Hanoi	21.006394, 105.935241	Vu Nguyen Thanh	2023-07-01	26-34
120	ASA 1831.1	Talaromycessp3. aff. T. resinae	Sprinkle samples directly on Malt2Bx 1% H2SO4 plate	Decomposing vegetation	Urban area	Red river Delta	Rotten starfruit	Trau Quy, Gia Lam, Hanoi	21.006394, 105.935241	Vu Nguyen Thanh	2023-08-01	26-32
121	ASA 1869.5	Talaromycessp3. aff. T. resinae	Sprinkle samples directly on Malt2Bx 1% H2SO4 plate	Decomposing vegetation	Countryside	South central coast	Rotten coconut pulp	Cua Khe, Hoi An, Quang Nam	15.880184, 108.337940	Vu Nguyen Thanh	2023-08-01	25-33
122	ASA 1899.1	Talaromycessp3. aff. T. resinae	Sprinkle samples directly on Malt2Bx 1% H2SO4 plate	Fresh vegetation	Hilly area	Northeast	Withered grass	Quang Hanh, Cam Pha, Quang Ninh	20.983180, 107.198842	CIM	2023-08-01	26-32
123	ASA 1908.1	Talaromycessp3. aff. T. resinae	Sprinkle samples directly on Malt2Bx 1% H2SO4 plate	Fresh vegetation	Hilly area	Northeast	Shrub	Quang Hanh, Cam Pha, Quang Ninh	20.983180, 107.198842	CIM	2023-08-01	26-32
124	ASA 1945.3	Talaromycessp3. aff. T. resinae	Sprinkle samples directly on Malt2Bx 1% H2SO4 plate	Decomposing vegetation	Hilly area	Northeast	Muntingia rotten fruit	Quang Hanh, Cam Pha, Quang Ninh	20.983180, 107.198842	CIM	2023-08-01	26-32
125	ASA 1946.1	Talaromycessp3. aff. T. resinae	Sprinkle samples directly on Malt2Bx 1% H2SO4 plate	Fresh vegetation	Hilly area	Northeast	Herbaceous plants	Quang Hanh, Cam Pha, Quang Ninh	20.983180, 107.198842	CIM	2023-08-01	26-32
126	ASA 676.20	Talaromycessp3. aff. T. resinae	Sprinkle samples directly on Malt2Bx 1% H2SO4 plate	Decomposing vegetation	Urban area	Red river Delta	Wet rotten star fruit	Trau Quy, Gia Lam, Hanoi	21.006394, 105.935241	Vu Nguyen Thanh	2021-12-01	15-20
127	ASM 115	Talaromycessp3. aff. T. resinae	Sprinkle samples directly on Malt2Bx 1% H2SO4 plate	Decomposing vegetation	Mountainous region	Northwest	Decomposing vegetation and soil	Son Hung, Thanh Son, Phu Tho	21.227640, 105.217110	Vu Nguyen Thanh	2019-01-01	16-18
128	ASM 147	Talaromycessp3. aff. T. resinae	Sprinkle samples directly on Malt2Bx 1% H2SO4 plate	Decomposing vegetation	Mountainous region	Northwest	Decomposing vegetation and soil	Minh Quang, Ba Vi, Hanoi	21.062808, 105.332021	Vu Nguyen Thanh	2019-01-01	16-18
129	ASM 153.1	Talaromycessp3. aff. T. resinae	Sprinkle samples directly on Malt2Bx 1% H2SO4 plate	Decomposing vegetation	Mountainous region	Northwest	Decomposing vegetation and soil	Minh Quang, Ba Vi, Hanoi	21.062808, 105.332021	Vu Nguyen Thanh	2019-01-01	16-18
130	ASA 1792.1	Talaromyces sp4. aff. T. iowaense	Sprinkle samples directly on Malt2Bx 1% H2SO4 plate	Decomposing vegetation	Hilly area	Northeast	Rotten figs	Hai Hoa, Mong Cai, Quang Ninh	21.534222, 108.040669	Vu Nguyen Thanh	2023-07-01	26-34
