# Supplementary material for: Extremely acidophilic filamentous fungi are more prevalent in diverse ecosystems than previously documented
Source: Sci Rep. 2025 Aug 19;15:30445. doi: 10.1038/s41598-025-06321-1 (PMC12365195; doi:10.1038/s41598-025-06321-1)
Supplement: Supplementary file 4 — Supplementary Material 4 [file 41598_2025_6321_MOESM4_ESM.xlsx]

## Sheet: Solvent and surfactant data
Activity assays on fungal secretomes				Solvent and surfactant analyses																													Activity at selected pH values
Species name and secretome protein content				Acetone					Acetonitrile				DMF				SDS				Beta mercaptoethanol				Triton X				Tween 80				Xylanase U/ ml					CMCase U/ ml
No.	Strain code	Species	Protein concentration (mg/ml)	% v/v solvent	Xylanase U/ ml	Residual activity (%)	CMCase U/ ml	Xyl specific act	% v/v solvent	Xylanase U/ ml	Residual activity (%)	CMCase U/ ml	% v/v solvent	Xylanase U/ ml	Residual activity (%)	CMCase U/ ml	% v/v solvent	Xylanase U/ ml	Residual activity (%)	CMCase U/ ml	% v/v solvent	Xylanase U/ ml	Residual activity (%)	CMCase U/ ml	% v/v solvent	Xylanase U/ ml	Residual activity (%)	CMCase U/ ml	% v/v solvent	Xylanase U/ ml	Residual activity (%)	CMCase U/ ml	pH 1	pH3	pH 5	pH 7	Ratio pH3/pH5	pH 1	pH3	pH 5	pH 7	Ratio pH3/pH5
1	ASS 96-1	Acidomyces acidothermus ASS 96-1	7.125	0.1	26.308	0.371532	1.65263	3.69235	0.1	19.0457	0.268971	1.39844	0.1	5.50801	0.0777864	2.57915	0.001	23.24	0.328205	1.83603	0.001	5.52241	0.0779898	0.494773	0.001	17.9752	0.253854	0.0754963	0.001	14.7735	0.208638	0.209307	4.68882	130.671	79.6286	3.85998	1.641	3.6482	0.593179	1.05123	1.2294	0.564273
				0.2	6.80255	0.0960685	1.70198	0.954744	0.2	10.7335	0.151583	1.09389	0.2	2.73405	0.0386115	3.94278	0.02	0	0	2.23966	0.02	0	0	0	0.02	0	0	0.0224054	0.02	15.0486	0.212523	0
				0.3	3.59117	0.0507161	1.75039	0.504025	0.3	4.13283	0.0583656	1.51697	0.3	2.34852	0.0331669	3.78355	0.05	4.28221	0.0604751	2.30849	0.05	3.3357	0.0471082	0	0.05	7.07584	0.099928	0	0.05	8.49715	0.12	0.050981
				0	70.8094		0	9.93816	0				0
2	AST 155-1	Acidomyces acidothermus AST 155-1	5.82	0.1	75.9512	0.604926	1.82495	13.05	0.1	43.2306	0.344317	1.61819	0.1	7.36536	0.0586626	2.6516	0.001	48.7336	0.388147	2.23551	0.001	34.0523	0.271215	0.701107	0.001	48.2646	0.384411	0.314162	0.001	45.2014	0.360014	0.52843	4.86688	129.942	124.93	6.19889	1.04012	3.74724	1.65989	2.11183	0.908212	0.785996
				0.2	30.09	0.239656	1.96916	5.1701	0.2	21.126	0.168262	1.17191	0.2	3.94531	0.031423	3.88525	0.02	5.94831	0.0473763	2.75458	0.02	21.0999	0.168054	0	0.02	40.7965	0.32493	0.592281	0.02	40.7667	0.324693	0.268005
				0.3	15.1675	0.120804	2.13765	2.60609	0.3	11.5308	0.091839	1.87407	0.3	2.46009	0.0195938	3.88942	0.05	11.1662	0.0889348	2.88259	0.05	9.74201	0.0775918	0	0.05	15.7522	0.125461	0	0.05	14.8798	0.118513	0.496491
				0	125.555		0	21.573	0				0
3	ASS 104-2	Acrodontium griseum ASS 104-2	13.44	0.1	152.348	0.111742	2.97238	11.3354	0.1	114.549	0.0840174	1.95578	0.1	62.1252	0.0455666	3.49682	0.001	76.8516	0.0563679	2.70223	0.001	36.7676	0.0269677	0.903143	0.001	700.176	0.513554	1.07887	0.001	795.894	0.58376	1.4858	19.1645	2768.28	2547.4	45.8012	1.08671	3.21758	2.53921	2.88745	2.44575	0.879396
				0.2	85.9784	0.063062	3.06708	6.3972	0.2	56.3801	0.0413528	2.33932	0.2	7.43626	0.00545423	5.35228	0.02	5.0933	0.00373575	3.48289	0.02	5.96372	0.00437418	0	0.02	726.381	0.532774	0.402322	0.02	821.829	0.602782	0.671019
				0.3	23.1464	0.016977	3.89578	1.7222	0.3	12.5925	0.00923616	2.49547	0.3	4.5327	0.00332457	5.30544	0.05	7.9869	0.0058581	3.66736	0.05	3.67968	0.00269892	0	0.05	1172.13	0.859715	0	0.05	1016.16	0.745317	0.863922
				0	1363.39		0	101.443	0				0
4	ASS 73-1	Acrodontium griseum ASS 73-1	13.08	0.1	124.901	0.0925868	3.5566	9.549	0.1	78.6836	0.0583267	2.66281	0.1	45.4731	0.0337084	3.43645	0.001	45.0679	0.033408	4.62844	0.001	40.8597	0.0302886	1.09658	0.001	345.988	0.256475	1.26883	0.001	311.391	0.230829	1.14321	3.1711	838.484	800.506	13.1201	1.04744	3.25634	2.49957	2.9632	2.37565	0.843536
				0.2	67.5874	0.0501013	3.72666	5.16723	0.2	40.9259	0.0303376	2.75947	0.2	5.585	0.00414006	4.5085	0.02	0	0	3.51536	0.02	2.13317	0.00158128	0	0.02	259.249	0.192177	0.8553	0.02	410.265	0.304122	1.03877
				0.3	8.94737	0.00663252	3.71764	0.68405	0.3	9.92639	0.00735826	2.62763	0.3	3.28399	0.00243436	4.33937	0.05	2.79229	0.00206987	5.59506	0.05	0.942012	0.000698297	0	0.05	652.042	0.483347	0	0.05	576.843	0.427604	0.909851
				0	1349.01		2.68543	103.136	0				0
5	ASS 86-1	Acrodontium griseum ASS 86-1	14.325	0.1	100.773	0.0826976	3.06484	7.03476	0.1	69.4768	0.057015	0.465298	0.1	19.9127	0.016341	2.6033	0.001	477.339	0.391721	1.97842	0.001	297.69	0.244295	0.021923	0.001	394.661	0.323872	0.187523	0.001	370.792	0.304285	0.429877	17.9957	2622.21	2277.32	39.9468	1.15145	3.35538	0.0454074	1.11255	3.09985	0.0408136
				0.2	79.6762	0.065385	2.43671	5.56204	0.2	47.5179	0.0389948	1.20192	0.2	6.84386	0.0056163	4.26878	0.02	121.507	0.0997126	2.38347	0.02	153.889	0.126286	0	0.02	292.482	0.240021	0.45103	0.02	235.749	0.193464	0
				0.3	1.39819	0.0011474	2.05245	0.0976051	0.3	20.9776	0.0172149	1.55352	0.3	3.21533	0.00263861	3.43947	0.05	11.8531	0.00972705	2.3401	0.05	13.2497	0.0108732	0	0.05	13.6809	0.011227	0	0.05	14.1073	0.0115769	0.230104
				0	1218.57		1.75469	85.066	0				0
6	ACA 18-7	Acrodontium griseum ACA 18-7	18.975	0.1	84.894	0.872141	2.52265	4.47399	0.1	43.2066	0.443874	2.15961	0.1	9.32169	0.0957644	2.88102	0.001	52.3182	0.53748	2.82485	0.001	39.8004	0.408881	0.959025	0.001	43.8448	0.45043	0.742786	0.001	56.7665	0.583179	0.702071	6.5457	82.5204	60.0028	55.8313	1.37528	4.25107	3.16266	0.982684	0.0856645	3.21839
				0.2	35.507	0.364774	2.87505	1.87125	0.2	12.6045	0.12949	1.55005	0.2	6.29377	0.0646577	4.21125	0.02	19.5515	0.200858	3.19528	0.02	16.5287	0.169805	0.465282	0.02	23.6422	0.242883	1.055	0.02	20.786	0.213541	0.484625
				0.3	27.3994	0.281482	3.09416	1.44398	0.3	14.3326	0.147243	2.61076	0.3	2.28416	0.0234658	4.2335	0.05	8.86135	0.0910353	3.43035	0.05	8.14517	0.0836777	0	0.05	11.3639	0.116745	0	0.05	10.8753	0.111725	0.7491
				0	97.3398		2.10823	5.1299	0				0
7	ACA 269-20	Acrodontium griseum ACA 269-20	22.875	0.1	73.4988	0.725966	2.77904	3.21306	0.1	47.329	0.46748	2.39847	0.1	8.55895	0.0845389	2.87498	0.001	45.1741	0.446196	2.36208	0.001	42.6304	0.421071	0.997713	0.001	43.3393	0.428073	0.752528	0.001	46.341	0.457721	0.978957	5.31626	76.9337	53.9885	63.7271	1.425	4.05729	5.13392	3.78932	2.11493	1.35484
				0.2	18.9153	0.186831	3.25493	0.826898	0.2	14.044	0.138716	1.60406	0.2	4.22035	0.0416855	4.20166	0.02	18.6141	0.183856	3.58031	0.02	14.8713	0.146888	0.497755	0.02	21.562	0.212973	1.18651	0.02	20.118	0.198711	0.75666
				0.3	16.213	0.16014	3.42333	0.708765	0.3	12.2771	0.121264	2.85538	0.3	1.64049	0.0162035	4.69668	0.05	7.492	0.0740003	3.67263	0.05	10.1333	0.100089	0	0.05	11.2324	0.110946	0	0.05	9.11508	0.0900319	0.964965
				0	101.243		1.97114	4.42592	0				0
8	AS 175-2	Amplistroma sp1. aff. A. erinaceum AS 175-2	25.425	0.1	140.21	0.146406	1.54335	5.51465	0.1	80.8135	0.0843844	0.863398	0.1	51.7613	0.0540485	2.85083	0.001	545.239	0.569331	0.768111	0.001	457.932	0.478166	0	0.001	531.693	0.555187	0	0.001	479.492	0.50068	0	19.3498	2078.4	2065.71	26.5654	1.00614	3.2994	1.77882	2.33911	1.90849	0.760468
				0.2	61.4961	0.0642134	1.85227	2.41873	0.2	27.002	0.0281951	1.10889	0.2	6.08749	0.00635647	3.425	0.02	0	0	-2.10235	0.02	198.511	0.207282	0	0.02	267.848	0.279684	0	0.02	299.21	0.312431	0
				0.3	14.9194	0.0155786	1.97113	0.586799	0.3	9.74662	0.0101773	1.48604	0.3	3.39985	0.00355007	4.97459	0.05	2.50205	0.0026126	-6.245	0.05	6.54359	0.00683273	0	0.05	81.7599	0.0853727	0	0.05	77.6163	0.0810459	0
				0	957.683		2.39683	37.667	0				0
9	ASS 46-1	Amplistroma sp1. aff. A. erinaceum ASS 46-1	18.72	0.1	102.21	0.643087	2.22004	5.45992	0.1	54.7734	0.344626	1.6596	0.1	9.56623	0.0601892	3.08025	0.001	77.5598	0.487994	2.27506	0.001	60.823	0.382689	1.29002	0.001	63.4281	0.399079	1.30292	0.001	68.0325	0.42805	1.29808	14.8935	450.624	372.345	12.5585	1.21023	3.10993	3.08698	3.56926	1.99521	0.864879
				0.2	58.1225	0.365698	2.324	3.10483	0.2	34.3844	0.216341	0.871807	0.2	0.708241	0.00445614	4.06743	0.02	29.1459	0.183381	2.37419	0.02	31.1515	0.196	0.451366	0.02	43.6636	0.274725	1.02091	0.02	44.7098	0.281307	0.912828
				0.3	14.7776	0.0929784	2.29642	0.789402	0.3	11.9582	0.0752392	0.89837	0.3	2.07818	0.0130756	4.07469	0.05	0.135447	0.000852211	3.14594	0.05	4.98146	0.0313426	0	0.05	7.85556	0.049426	0	0.05	7.9946	0.0503008	0.482712
				0	158.936		1.72583	8.49017	0				0
10	ASS 99-1	Amplistroma sp1. aff. A. erinaceum ASS 99-1	22.575	0.1	111.821	0.871372	3.75414	4.95332	0.1	64.6673	0.503922	2.55452	0.1	26.7831	0.208709	3.68398	0.001	385.695	3.00555	3.51306	0.001	303.044	2.36148	1.83595	0.001	344.116	2.68154	2.42806	0.001	429.789	3.34915	1.50926	20.0971	2704.74	2543.55	43.721	1.06337	3.17452	1.57701	3.72078	2.31466	0.423837
				0.2	73.5381	0.573049	3.70997	3.2575	0.2	44.5246	0.34696	1.33397	0.2	6.93907	0.054073	4.72903	0.02	0	0	3.23703	0.02	68.9905	0.537611	1.0637	0.02	253.25	1.97346	1.51772	0.02	238.533	1.85878	0.796961
				0.3	18.3351	0.142877	3.56662	0.812186	0.3	11.2323	0.0875283	1.52259	0.3	2.91924	0.0227483	4.25997	0.05	0.330431	0.0025749	4.16772	0.05	22.6493	0.176496	0	0.05	22.7689	0.177427	0	0.05	21.6988	0.169089	1.91569
				0	128.328		3.23377	5.68451	0				0
11	ASS 350-1	Aspergillus turcosus ASS 350-1	11.4	0.1	675.783	0.973719	5.54042	59.2792	0.1	344.979	0.497072	3.26155	0.1	157.787	0.227352	5.19332	0.001	398.838	0.574676	4.38717	0.001	256.693	0.369862	2.86762	0.001	328.766	0.47371	2.26245	0.001	402.715	0.580263	3.13304	21.7386	2233.54	2211.14	69.1757	1.01013	3.2262	2.4174	4.38095	1.68742	0.551798
				0.2	249.264	0.359159	5.34641	21.8653	0.2	128.658	0.185381	3.27265	0.2	31.0907	0.0447978	6.20565	0.02	0	0	3.13497	0.02	232.702	0.335294	0	0.02	423.475	0.610175	2.39932	0.02	459.623	0.66226	3.08407
				0.3	37.6892	0.0543054	5.05367	3.30607	0.3	21.1214	0.0304333	3.2406	0.3	5.63551	0.00812008	6.50971	0.05	0	0	-2.56868	0.05	7.28047	0.0104903	0	0.05	12.7615	0.0183877	0	0.05	12.3652	0.0178167	3.35786
				0	694.022		3.72439	60.8791	0				0
12	AS 581-2	Phialomyces sp1. aff. P. macrosporus AS 581-2	13.725	0.1	411.465	0.564292	2.65715	29.9792	0.1	279.364	0.383126	2.00992	0.1	799.418	1.09634	3.24929	0.001	446.522	0.61237	2.62708	0.001	278.844	0.382412	1.28142	0.001	389.412	0.534048	0.976582	0.001	383.594	0.526069	1.52804	17.1206	992.111	973.715	82.1925	1.01889	3.23911	3.82215	2.99567	1.85442	1.27589
				0.2	139.486	0.191294	3.3092	10.1629	0.2	91.3026	0.125214	1.52904	0.2	123.289	0.169081	4.39343	0.02	100.499	0.137827	3.5432	0.02	108.067	0.148205	0.980201	0.02	330.386	0.453099	1.53233	0.02	344.838	0.472918	0.726434
				0.3	17.6839	0.024252	3.38073	1.28844	0.3	16.049	0.0220099	2.75978	0.3	4.56703	0.00626332	3.96882	0.05	48.1655	0.0660553	4.01498	0.05	60.071	0.0823827	0	0.05	102.013	0.139903	0	0.05	100.359	0.137634	0.817993
				0	729.17		4.43867	53.1271	0				0
13	ASS 89-1	Penicillium citreonigrum ASS 89-1	6.195	0.1	68.6683	0.535529	1.90901	11.0845	0.1	42.0969	0.328305	1.61182	0.1	7.49345	0.0584398	2.66971	0.001	50.5665	0.394357	2.07335	0.001	33.0962	0.25811	0.739795	0.001	39.7656	0.310123	0.489508	0.001	53.1216	0.414284	0.57536	15.2044	529.295	388.889	18.3634	1.36104	3.20036	2.01306	2.21284	1.66452	0.909717
				0.2	26.3696	0.205651	1.8147	4.25659	0.2	20.5341	0.160141	1.09389	0.2	4.23093	0.0329961	3.66471	0.02	23.9947	0.18713	3.2695	0.02	14.1458	0.11032	0.289004	0.02	38.0594	0.296817	0.71892	0.02	41.5461	0.324009	0.21259
				0.3	15.2649	0.119048	1.90142	2.46407	0.3	9.23442	0.0720172	1.70255	0.3	2.47297	0.0192861	3.55857	0.05	8.44087	0.0658285	2.45597	0.05	0	0	0	0.05	18.3403	0.143032	0	0.05	19.3765	0.151113	0.312776
				0	128.225		0.802309	20.6982	0				0
14	ASS 102-1	Penicillium citreonigrum ASS 102-1	10.575	0.1	22.0967	0.649166	1.35842	2.08952	0.1	11.6596	0.342541	1.20417	0.1	1.78748	0.0525133	2.4584	0.001	11.5346	0.338869	1.46028	0.001	1.73627	0.0510088	0.0606108	0.001	8.27811	0.243198	0	0.001	8.18685	0.240517	0.0215877	13.1924	483.702	336.95	15.7643	1.43553	3.30801	1.33195	0.286436	1.43843	4.65008
				0.2	3.97245	0.116704	1.13841	0.375645	0.2	2.35227	0.0691059	0.817788	0.2	0.771713	0.0226717	3.3387	0.02	0	0	1.56702	0.02	0	0	0	0.02	0.333014	0.00978342	0	0.02	13.6755	0.401764	0
				0.3	1.08807	0.0319659	1.24696	0.102891	0.3	1.58882	0.046677	1.20767	0.3	1.7306	0.0508424	3.61151	0.05	0	0	1.7502	0.05	0	0	0	0.05	0	0	0	0.05	-0.0894904	-0.00262908	0
				0	34.0386		0.340548	3.21878	0				0
15	ASA 672-20	Penicillium citreonigrum ASA 672-20	11.085	0.1	61.2862	0.668027	2.25366	5.52875	0.1	36.9199	0.402431	1.70737	0.1	9.86317	0.10751	2.82668	0.001	49.3814	0.538264	2.45305	0.001	28.614	0.311897	0.877351	0.001	37.8917	0.413025	0.786623	0.001	42.2193	0.460196	1.26054	9.24199	76.1429	56.0108	64.3238	1.35943	4.25107	2.07432	0	0.334934	#DIV/0!
				0.2	22.6403	0.246783	2.0944	2.04243	0.2	14.4509	0.157517	0.910821	0.2	10.356	0.112881	3.80854	0.02	11.011	0.120021	2.11441	0.02	6.71708	0.0732171	0.0477807	0.02	20.0018	0.218023	1.01116	0.02	20.6895	0.225519	0.4947
				0.3	14.9105	0.162527	2.1299	1.34511	0.3	11.2425	0.122545	1.41012	0.3	5.0605	0.0551602	3.50564	0.05	9.00647	0.0981718	2.93526	0.05	6.20434	0.0676281	0	0.05	10.3574	0.112897	0	0.05	5.43562	0.059249	0.863922
				0	91.742		0.903319	8.27623	0				0
16	ASS 45-1	Penicillium griseolum ASS 45-1	11.28	0.1	157.055	0.640107	2.41758	13.9233	0.1	102.607	0.418196	2.01629	0.1	305.444	1.24489	2.90517	0.001	132.875	0.541557	2.40559	0.001	77.0537	0.314047	1.0364	0.001	122.663	0.499935	0.888908	0.001	132.751	0.541053	0.946106	13.1732	692.482	568.367	24.1705	1.21837	3.38122	2.30496	1.61039	1.56561	1.43131
				0.2	89.5839	0.365116	2.57447	7.94184	0.2	77.9841	0.317839	1.38199	0.2	115.196	0.469504	4.00031	0.02	72.431	0.295206	2.73603	0.02	46.2564	0.188526	0.539505	0.02	112.249	0.45749	0.947844	0.02	136.532	0.556463	0.731471
				0.3	13.1118	0.0534397	2.49779	1.1624	0.3	10.1299	0.0412864	2.13837	0.3	2.91924	0.0118979	3.79678	0.05	9.0288	0.0367986	-0.704188	0.05	8.80789	0.0358982	0	0.05	69.4355	0.282998	0	0.05	73.5116	0.29961	0.992523
				0	245.357		1.45166	21.7515	0				0
17	ASS 97-2	Penicillium griseolum ASS 97-2	12.525	0.1	185.89	0.762095	2.23265	14.8415	0.1	109.547	0.449111	1.97489	0.1	315.924	1.2952	2.99573	0.001	149.788	0.614086	2.53611	0.001	97.3229	0.398996	1.08369	0.001	148.796	0.610022	0.991194	0.001	143.823	0.589635	0.894483	12.362	664.837	509.118	24.831	1.30586	3.36399	1.53376	1.33261	1.24357	1.15094
				0.2	103.406	0.423937	2.40332	8.256	0.2	83.5671	0.342601	1.33697	0.2	119.904	0.491571	3.95236	0.02	99.7635	0.409002	2.79633	0.02	101.078	0.41439	1.08226	0.02	145.003	0.594469	0.845559	0.02	146.255	0.599606	0.958167
				0.3	51.2298	0.210028	2.47843	4.09021	0.3	14.7634	0.0605257	1.87407	0.3	3.181	0.0130412	3.88942	0.05	10.3982	0.0426295	-0.430308	0.05	14.1333	0.0579426	0	0.05	87.347	0.358098	0	0.05	92.2232	0.378089	0.854736
				0	243.919		1.19913	19.4746	0				0
18	ASM 139-1	Penicillium sp1. aff. P. dravuni ASM 139-1	11.415	0.1	87.2969	0.98439	2.52686	7.64756	0.1	41.8908	0.472376	2.05133	0.1	37.5546	0.423479	2.61537	0.001	60.7307	0.68482	1.78461	0.001	22.4644	0.253317	1.17396	0.001	33.1012	0.373261	0.508991	0.001	50.8183	0.573045	0.256237	10.7624	1363.71	889.352	31.4019	1.53337	3.75155	3.78611	3.22294	1.94813	1.17474
				0.2	17.5705	0.198131	3.30085	1.53925	0.2	8.17173	0.0921473	3.07158	0.2	7.36221	0.0830189	4.41261	0.02	6.83224	0.0770427	3.27878	0.02	7.16331	0.0807759	0	0.02	11.8288	0.133386	0	0.02	24.178	0.272639	-0.543062
				0.3	16.0934	0.181475	4.26367	1.40985	0.3	10.7947	0.121725	3.08033	0.3	4.82449	0.0544027	3.96882	0.05	3.01928	0.0340464	2.57711	0.05	3.52978	0.0398031	0	0.05	37.5565	0.4235	0	0.05	28.6184	0.322712	0.197953
				0	88.6812		0.484848	7.76883	0				0
19	ASM 141-1	Penicillium sp1. aff. P. dravuni ASM 141-1	9.075	0.1	57.174	1.04948	2.49323	6.30017	0.1	28.699	0.526798	2.45898	0.1	24.3377	0.446742	3.29155	0.001	37.5698	0.689629	2.63499	0.001	12.521	0.229836	1.08798	0.001	11.161	0.204871	0.0852378	0.001	22.6128	0.41508	0.749	1.75	627.221	651.37	20.52	0.962926	3.54916	3.95909	2.92713	1.75018	1.35255
				0.2	16.0899	0.295345	2.85835	1.77299	0.2	9.60112	0.176238	2.62442	0.2	5.43161	0.0997024	4.41261	0.02	4.41875	0.0811103	3.11178	0.02	6.83878	0.125532	0	0.02	0	0	0.105208	0.02	15.7166	0.288494	0.630718
				0.3	11.7119	0.214982	4.22108	1.29056	0.3	9.04786	0.166082	2.58826	0.3	3.84612	0.0705992	4.22026	0.05	2.39041	0.0438783	2.58237	0.05	0.847337	0.0155537	0	0.05	17.2213	0.316113	-628.987	0.05	13.2719	0.243619	0.707764
				0	54.4782		1.2785	6.00311	0				0
20	ASS 40-3	Phialomyces sp1. aff. P. macrosporus ASS 40-3	6.525	0.1	33.3928	0.283842	2.68657	5.11767	0.1	21.1069	0.17941	1.9112	0.1	4.52984	0.038504	2.73612	0.001	21.4905	0.182671	2.02588	0.001	16.0395	0.136337	0.245452	0.001	36.3211	0.308732	0.226489	0.001	31.7453	0.269837	0.181149	9.43308	363.83	219.578	14.2926	1.65695	3.74724	2.82391	1.95671	1.76455	1.44319
				0.2	15.5459	0.132141	2.54943	2.38251	0.2	11.6147	0.098726	1.37598	0.2	3.2577	0.0276907	4.14413	0.02	0	0	2.49017	0.02	0	0	0	0.02	4.07372	0.034627	0.611764	0.02	19.3535	0.164507	0
				0.3	20.6167	0.175244	2.49392	3.15965	0.3	5.1674	0.0439233	1.6435	0.3	2.65748	0.0225888	3.92912	0.05	8.96926	0.0762395	2.71405	0.05	15.4193	0.131066	0	0.05	16.4177	0.139552	0	0.05	17.2909	0.146974	0.147432
				0	117.646		0.124098	18.03	0				0
21	ASM 115	Talaromyces sp3. aff. T. resinae ASM 115	11.79	0.1	9.01704	0.114131	1.42567	0.764804	0.1	4.24748	0.0537617	0.560842	0.1	3.47598	0.0439966	1.60714	0.001	11.3701	0.143915	1.38909	0.001	1.07848	0.0136506	0	0.001	0	0	0	0.001	3.91159	0.0495101	0	10.2471	643.483	516.029	44.2642	1.24699	3.41997	4.03837	4.03463	1.70278	1.00093
				0.2	6.68119	0.0845659	1.44733	0.566683	0.2	2.58871	0.032766	0.535689	0.2	1.45404	0.0184042	3.61677	0.02	0.494087	0.00625381	1.24694	0.02	0.145457	0.00184109	0	0.02	0	0	0	0.02	-0.120612	-0.00152662	0
				0.3	5.30569	0.0671557	1.6226	0.450016	0.3	2.9558	0.0374125	0.957418	0.3	1.67911	0.021253	2.96305	0.05	0	0	1.24458	0.05	0	0	0	0.05	3.47547	0.0439901	0	0.05	1.29243	0.0163587	0
				0	79.0058		0.463203	6.70108	0				0
22	ASM 147	Talaromyces sp3. aff. T. resinae ASM 147	8.67	0.1	9.44808	0.132032	0.795212	1.08974	0.1	4.49827	0.0628608	1.22965	0.1	2.99272	0.0418216	1.70977	0.001	11.8908	0.166167	1.13595	0.001	1.95808	0.0273632	0	0.001	2.86608	0.0400518	0	0.001	4.67936	0.0653914	0	10.2062	491.401	336.523	32.4801	1.46023	3.67835	3.84737	2.88745	1.92254	1.33245
				0.2	7.50117	0.104825	1.09667	0.865187	0.2	3.09656	0.0432727	1.00385	0.2	0.55485	0.00775373	3.35788	0.02	0.647394	0.00904697	1.94277	0.02	0.748146	0.0104549	0	0.02	0	0	0	0.02	2.31018	0.0322834	0
				0.3	3.70636	0.0517944	1.54127	0.427493	0.3	2.8303	0.0395519	1.29483	0.3	0.996825	0.0139301	3.51887	0.05	0	0	1.59746	0.05	0	0	0	0.05	3.59872	0.0502901	0	0.05	0.330967	0.00462508	0
				0	71.5592		0.809524	8.25365	0				0
23	ASS 358-9	Talaromyces sp1. aff. T. clemensii ASS 358-9	10.395	0.1	17.5733	0.166207	1.53915	1.69056	0.1	10.9877	0.103921	1.27424	0.1	6.95779	0.0658063	2.1988	0.001	22.2353	0.2103	2.1129	0.001	15.706	0.148546	0	0.001	35.5348	0.336086	0	0.001	38.2915	0.362159	0	12.4354	370.661	264.557	17.1726	1.40106	3.72571	3.3897	2.46176	2.04263	1.37694
				0.2	16.5584	0.156609	1.63519	1.59292	0.2	11.8814	0.112374	0.934829	0.2	3.96118	0.0374646	2.96475	0.02	10.8708	0.102815	2.53655	0.02	11.9616	0.113132	0	0.02	28.5252	0.269789	0	0.02	37.1298	0.351171	0
				0.3	13.9403	0.131846	1.92853	1.34106	0.3	11.7479	0.111111	1.5957	0.3	2.83771	0.0268389	3.24096	0.05	10.1488	0.0959871	2.72985	0.05	15.3799	0.145462	0	0.05	24.657	0.233204	0	0.05	29.0992	0.275218	0
				0	105.731		-0.207792	10.1714	0				0
24	AS 616-3	Talaromyces sp1. aff. T. clemensii ASS 616-3	14.34	0.1	16.8351	0.141372	1.69046	1.174	0.1	10.517	0.0883161	1.30608	0.1	6.34643	0.0532938	3.30967	0.001	19.9525	0.16755	2.21969	0.001	15.27	0.128229	0.0348189	0.001	41.3381	0.347135	0.026789	0.001	42.09	0.353448	0	11.5682	234.973	100.098	15.11	2.34742	3.58792	2.98247	2.3355	2.11418	1.27702
				0.2	18.1562	0.152466	1.72286	1.26612	0.2	11.1751	0.0938425	0.793779	0.2	3.10431	0.0260682	4.52767	0.02	11.2212	0.0942294	2.23039	0.02	11.5676	0.0971381	0	0.02	33.1326	0.278229	0	0.02	44.2181	0.371319	0
				0.3	12.8682	0.10806	1.99436	0.897361	0.3	7.15851	0.0601132	1.55071	0.3	2.14684	0.018028	7.9919	0.05	9.28183	0.0779437	2.64031	0.05	12.1531	0.102055	0	0.05	32.75	0.275016	0	0.05	39.3795	0.330687	0
				0	119.084		0.174603	8.30431	0				0
25	AS 607-6	Talaromyces sp2. aff. T. clemensii AS 607-6	10.005	0.1	123.266	0.345656	2.29989	12.3204	0.1	96.3551	0.270194	1.66597	0.1	217.991	0.61128	2.23502	0.001	182.85	0.512739	2.01402	0.001	74.2695	0.208263	0.425995	0.001	140.608	0.394286	0	0.001	141.148	0.395801	0.0779035	10.0794	379.339	244.971	17.0177	1.54851	4.28982	4.30505	2.93795	1.95067	1.46532
				0.2	83.9612	0.23544	2.25303	8.39192	0.2	83.9034	0.235278	1.18992	0.2	81.0272	0.227212	6.15771	0.02	19.0101	0.0533071	2.60614	0.02	41.1741	0.115458	0	0.02	108.64	0.304643	0.134432	0.02	160.228	0.449303	0.308306
				0.3	17.7636	0.0498118	2.47068	1.77547	0.3	18.1317	0.0508439	1.95842	0.3	3.27111	0.00917268	3.67768	0.05	10.9935	0.0308275	2.39803	0.05	19.0801	0.0535034	0	0.05	61.9588	0.173741	0	0.05	69.8876	0.195975	0.101503
				0	356.615		3.96248	35.6436	0				0
26	AS 565-2	Talaromyces sp2. aff. T. clemensii AS 565-2	11.97	0.1	103.646	0.44833	2.68237	8.65885	0.1	53.413	0.231042	2.25197	0.1	154.294	0.66741	2.95346	0.001	106.882	0.462324	2.5282	0.001	62.7505	0.271432	0.94613	0.001	0	0	0.991194	0.001	100.101	0.432994	1.0165	6.90118	425.265	310.967	25.0633	1.36756	3.79461	3.22032	2.69986	2.21958	1.19277
				0.2	54.0202	0.233669	2.82913	4.51297	0.2	32.7818	0.1418	1.33097	0.2	46.0118	0.199028	3.89483	0.02	62.5318	0.270486	2.98189	0.02	16.3537	0.0707393	0.358588	0.02	0	0	1.1378	0.02	97.4913	0.421706	0
				0.3	9.73153	0.0420944	2.86181	0.812993	0.3	6.12734	0.0265042	1.94717	0.3	1.73919	0.00752298	4.18056	0.05	7.39525	0.0319887	3.28814	0.05	10.3069	0.0445833	0	0.05	0	0	0	0.05	68.0016	0.294146	0
				0	231.183		1.53102	19.3136	0				0
27	ASS 360-2	Talaromyces sp2. aff. T. clemensii ASS 360-2	13.29	0.1	87.7923	0.475705	1.23653	6.60589	0.1	38.5723	0.209005	2.56408	0.1	178.981	0.969813	3.18288	0.001	75.0562	0.406694	2.88417	0.001	52.5011	0.284479	1.62961	0.001	0	0	1.77051	0.001	75.9365	0.411463	2.13812	10.4229	400.796	244.603	20.0471	1.63856		4.32667	3.64502	1.87346	1.18701
				0.2	42.5874	0.230761	3.54298	3.20447	0.2	12.2995	0.0666449	1.66709	0.2	36.7026	0.198874	4.29755	0.02	29.6802	0.160823	4.1277	0.02	6.50209	0.0352317	1.11009	0.02	0	0	1.80022	0.02	74.1854	0.401975	0.8423
				0.3	11.291	0.0611804	3.48529	0.849585	0.3	2.04335	0.0110719	2.44767	0.3	1.82501	0.00988885	4.18056	0.05	12.188	0.0660409	4.22039	0.05	12.6895	0.0687586	0	0.05	0	0	0	0.05	49.216	0.266678	0.868515
				0	184.552		0.297258	13.8865	0				0
28	ASA 665-21	Talaromyces sp1. aff. T. clemensii ASA 665-21	14.055	0.1	41.0721	0.427815	3.01861	2.92224	0.1	23.3845	0.243577	2.19783	0.1	5.97962	0.0622848	3.35193	0.001	38.6757	0.402853	2.82089	0.001	24.2542	0.252636	1.24274	0.001	37.8917	0.394687	0.927874	0.001	41.3303	0.430503	1.26992	6.37612	78.3367	49.6448	40.537	1.57795	5.07786	4.4492	2.88023	1.03359	1.54474
				0.2	16.0149	0.166814	3.20066	1.13945	0.2	11.7435	0.122323	1.46301	0.2	3.29472	0.0343184	4.60438	0.02	10.4766	0.109126	3.41795	0.02	10.368	0.107995	0.776089	0.02	22.7937	0.237423	0.972198	0.02	23.265	0.242333	0.927941
				0.3	19.7749	0.205979	2.9625	1.40697	0.3	10.0722	0.104914	2.25085	0.3	2.30561	0.0240157	4.22026	0.05	8.58227	0.0893945	3.20914	0.05	10.5278	0.10966	0	0.05	13.0359	0.135784	0	0.05	14.1776	0.147676	0.790436
				0	96.0045		1.38672	6.83063	0				0
29	ASA 690-20	Talaromyces sp1. aff. T. clemensii ASA 690-20	13.29	0.1	59.0815	0.617716	2.4512	4.44556	0.1	36.0438	0.37685	1.86342	0.1	11.8428	0.12382	2.9112	0.001	43.2579	0.452276	2.39768	0.001	29.9717	0.313364	0.903143	0.001	42.89	0.448429	0.791494	0.001	40.3807	0.422193	0.612904	6.63473	81.8571	53.9005	51.2768	1.51867	5.11661	4.53209	2.48341	1.02657	1.82495
				0.2	23.1089	0.241611	2.47846	1.73882	0.2	14.0776	0.147186	0.877809	0.2	13.9051	0.145382	4.00031	0.02	6.77092	0.0707921	2.53192	0.02	12.9932	0.135848	0	0.02	24.9833	0.261209	0	0.02	20.4446	0.213755	0.348608
				0.3	13.7542	0.143805	2.26931	1.03493	0.3	2.44361	0.0255487	1.44105	0.3	12.6858	0.132634	3.3733	0.05	4.47421	0.0467794	2.98793	0.05	21.1393	0.221018	0	0.05	7.25988	0.0759044	0	0.05	11.7258	0.122597	0.138246
				0	95.645		0.189033	7.19677	0				0
30	ASA 666-20	Talaromyces sp1. aff. T. clemensii ASA 666-20	13.89	0.1	29.4045	0.346924	2.8673	2.11695	0.1	7.32007	0.0863648	2.14687	0.1	5.39738	0.0636802	2.92931	0.001	31.3026	0.369319	2.32648	0.001	21.0226	0.248033	0.546356	0.001	27.0152	0.318735	0.737916	0.001	32.6019	0.384649	0.683299	5.90131	78.4898	48.361	37.5935	1.623	4.4104	3.75368	2.45455	0.808898	1.52928
				0.2	15.7525	0.185854	2.90844	1.13409	0.2	11.6493	0.137443	1.37298	0.2	2.75521	0.0325069	4.06743	0.02	9.4516	0.111513	2.80561	0.02	10.9069	0.128684	0.21942	0.02	9.38963	0.110782	0.65073	0.02	9.27225	0.109397	0.62568
				0.3	14.7244	0.173724	2.64882	1.06007	0.3	7.79621	0.0919824	1.80939	0.3	2.13826	0.0252279	3.88942	0.05	8.45204	0.0997201	2.89312	0.05	12.5791	0.148413	0	0.05	11.0352	0.130198	0	0.05	11.9625	0.141138	0.565384
				0	84.7576		0.932179	6.10206	0				0
31	FEC 156	Aspergillus brunneoviolaceus FEC156	9.615	0.1	49.2965	0.691372	3.07745	5.12704	0.1	29.2933	0.410833	2.05964	0.1	10.0902	0.141513	-2.06356	0.001	18.9723	0.266083	2.13995	0.001	30.2012	0.423565	0	0.001	35.8512	0.502805	0	0.001	33.3495	0.467719	0	12.1853	28.173	39.6455	16.6529	0.710621	3.88093	3.04693	2.15243	1.12137	1.41557
				0.2	30.0525	0.421479	3.47201	3.12558	0.2	18.7448	0.262892	1.32295	0.2	6.12451	0.0858949	1.88126	0.02	4.02803	0.0564923	1.92401	0.02	22.7411	0.318939	0	0.02	23.0856	0.323771	0	0.02	20.838	0.292248	0.0715351
				0.3	30.1843	0.423328	3.74475	3.13929	0.3	18.9573	0.265872	2.15243	0.3	2.67036	0.0374512	2.31459	0.05	4.05745	0.0569049	3.25654	0.05	18.7014	0.262283	0	0.05	12.9332	0.181385	0	0.05	12.6873	0.177937	0.436784
				0	71.3024		0.852814	7.41574	0				0
32	FEC 158	Trichoderma kingiopsis FEC158	14.46	0.1	19.9663	0.334755	3.66167	1.3808	0.1	12.3226	0.206601	2.31552	0.1	3.96507	0.0664782	-2.64315	0.001	13.8903	0.232884	4.24146	0.001	8.72724	0.146321	0	0.001	16.2698	0.272779	0	0.001	18.2366	0.305754	0.819395	12.4238	58.5135	36.8754	9.91651	1.58679	3.93066	2.37056	1.69356	0.106096	1.39975
				0.2	13.1468	0.22042	3.73501	0.909187	0.2	10.6528	0.178605	1.62944	0.2	2.02528	0.0339558	0.663522	0.02	2.70521	0.0453555	2.91946	0.02	8.97195	0.150423	0	0.02	12.785	0.214353	0	0.02	12.7923	0.214475	1.67352
				0.3	13.4113	0.224854	3.37686	0.927476	0.3	5.21285	0.0873985	1.84032	0.3	1.98378	0.03326	1.04415	0.05	3.51418	0.0589186	4.72075	0.05	10.5041	0.176112	0	0.05	9.67957	0.162287	0	0.05	9.21492	0.154497	1.29565
				0	59.6446		1.81241	4.1248	0				0
33	LPH 010	Aspergillus tubingensis LPH010	15.48	0.1	185.196	1.60587	3.77095	11.9636	0.1	120.884	1.0482	3.01003	0.1	12.8093	0.111072	4.23338	0.001	119.545	1.0366	4.92616	0.001	79.5778	0.690033	0	0.001	120.491	1.0448	0	0.001	52.5801	0.455932	3.02979	104.997	276.525	213.573	21.1877	1.29476	4.01657	2.82302	2.2218	0.999533	1.27061
				0.2	132.691	1.15059	3.70997	8.5718	0.2	61.1677	0.530396	1.74753	0.2	9.32455	0.0808549	4.91121	0.02	44.8007	0.388475	4.26779	0.02	45.3234	0.393007	0	0.02	74.5997	0.646867	0	0.02	49.7476	0.431371	2.48962
				0.3	68.3723	0.592869	3.73701	4.41682	0.3	7.65578	0.0663846	2.39706	0.3	3.85899	0.033462	3.98205	0.05	23.3571	0.202534	4.85769	0.05	25.8146	0.223843	0	0.05	41.7016	0.361602	0	0.05	21.7606	0.18869	3.15118
				0	115.325		3.47186	7.44991	0				0
34	LPH 263-2T	Talaromyces barcinensis LPHT 263-2T	10.995	0.1	67.8755	0.309554	3.03963	6.17331	0.1	26.4798	0.120764	2.2874	0.1	6.05531	0.0276159	3.22514	0.001	37.2324	0.169802	4.43633	0.001	40.0337	0.182578	0	0.001	45.8347	0.209035	0	0.001	65.1069	0.296927	2.65905	30.7341	208.747	153.35	15.2176	1.36125	4.11151	4.39966	3.18223	0.93354	1.38257
				0.2	28.2963	0.129049	2.82495	2.57356	0.2	13.8466	0.0631489	1.35951	0.2	3.34233	0.0152431	4.5852	0.02	0	0	3.19861	0.02	19.5352	0.0890927	0	0.02	33.7257	0.15381	0	0.02	44.4036	0.202508	2.14202
				0.3	11.0225	0.0502694	3.1174	1.0025	0.3	5.19657	0.0236995	1.9528	0.3	2.30132	0.0104954	4.18056	0.05	2.85406	0.0130163	3.50409	0.05	9.286	0.0423498	0	0.05	22.8864	0.104376	0	0.05	31.9485	0.145705	2.35661
				0	219.269		2.26696	19.9426	0				0
35	FEC 128	Penicillium oxalicum FEC 128	19.05	0.1	219.976	0.688912	3.02281	11.5473	0.1	137.442	0.430435	1.8475	0.1	12.9723	0.0406262	-1.12476	0.001	59.81	0.18731	2.77343	0.001	118.128	0.369947	0.705406	0.001	141.009	0.441605	0.825589	0.001	147.46	0.46181	0.978957	15.7793	224.592	234.708	22.8232	0.956897	3.93066	4.60957	3.85453	1.55793	1.19589
				0.2	151.809	0.475427	2.49516	7.96896	0.2	103.747	0.324909	0.970842	0.2	10.6151	0.033244	0.327925	0.02	64.3714	0.201596	1.92886	0.02	125.417	0.392776	0	0.02	138.707	0.434397	0	0.02	155.459	0.48686	0.363721
				0.3	23.2084	0.072683	2.23446	1.21829	0.3	17.2837	0.0541282	1.67443	0.3	5.33084	0.0166949	1.54042	0.05	13.0937	0.0410062	1.38678	0.05	27.7775	0.0869924	0	0.05	26.0061	0.0814447	0	0.05	24.746	0.0774983	0.317368
				0	319.31		0.852814	16.7617	0				0
36	RUTC 30	Trichoderma reesei RUTC 30	14.895	0.1	67.4296	0.777193	4.91417	4.527	0.1	43.155	0.497404	3.60232	0.1	9.95633	0.114757	1.56488	0.001	35.9473	0.414328	4.54538	0.001	37.238	0.429205	1.19975	0.001	39.5017	0.455296	1.51236	0.001	45.5732	0.525276	1.60312	11.5466	19.3981	36.3112	18.2884	0.53422	4.1522	2.50117	2.12042	0.766021	1.17956
				0.2	20.2601	0.233517	5.02914	1.36019	0.2	12.0866	0.13931	2.18627	0.2	6.52121	0.0751634	2.54286	0.02	0	0	3.39475	0.02	36.7437	0.423508	0.34931	0.02	45.1006	0.519829	1.40082	0.02	37.5844	0.433198	1.33096
				0.3	19.8946	0.229304	5.61519	1.33565	0.3	12.4941	0.144007	3.4318	0.3	3.18529	0.0367136	2.67191	0.05	0	0	3.27761	0.05	13.8651	0.159809	0	0.05	11.2242	0.12937	0	0.05	10.7792	0.12424	0.969558
				0	86.7605		1.89899	5.82481	0				0
	Enzyme	Positive control		0.1	819.213	0.899499	10.848	#DIV/0!	0.1	524.133	0.575501	-1.12901	0.1	59.1557	0.0649532	-3.20764	0.001	189.932	0.208546	26.4053	0.001	458.429	0.503357	14.9614	0.001	491.613	0.539793	0	0.001	533.115	0.585362	0	13.335	37.4649	544.706	19.7124	0.0687801	2.30758	3.36412	0.322278	0.192394	10.4386
				0.2	420.195	0.461376	5.34098		0.2	253.436	0.278273	0.90932	0.2	22.7679	0.0249992	-2.13008	0.02	0	0	5.88956	0.02	219.993	0.241553	2.27585	0.02	278.938	0.306275	0	0.02	246.382	0.270528	0
				0.3	4.86709	0.00534409	-0.239711		0.3	3.47817	0.00381905	0.0341634	0.3	7.48927	0.00822325	-0.467286	0.05	0	0	1.40179	0.05	71.1006	0.0780687	0	0.05	71.3828	0.0783786	0	0.05	72.2191	0.0792969	0
				0	910.744		-14.0981		0				0
	Substrate	Negative control	13.935
