# Supplementary material for: Extremely acidophilic filamentous fungi are more prevalent in diverse ecosystems than previously documented
Source: Sci Rep. 2025 Aug 19;15:30445. doi: 10.1038/s41598-025-06321-1 (PMC12365195; doi:10.1038/s41598-025-06321-1)
Supplement: Supplementary file 5 — Supplementary Material 5 [file 41598_2025_6321_MOESM5_ESM.xlsx]

## Sheet: pH and temperature data
Strain activity data over pH and temperature ranges
Strain information					Xylanase activity analysis at different pH values										CMCase activity analysis at different pH values										Tolerance of secretome enzyme activity to 70C incubation
Code		Strain code	Species name	Protein content in secretome (mg/ml)	U/mg (from max Xylanase activity)	Max activity, U/ml	Xylanase, % at max				Xylanase (U/mg)				U/mg (from max CMCase activity)	Max activity, U/ml	CMCase, % at max				CMCase (U/mg)				Xylanase-pH5 (U/ml)			CMCase-pH5 (U/ml)
							pH1	pH3	pH5	pH7	pH1	pH3	pH5	pH7			pH1	PH3	PH5	pH7	pH1	pH3	pH5	pH7	% tolerance 70C vs no heat	70°C	No heat	% tolerance 70C vs no heat	70°C	No heat
C6	1	ACA 17.1	Acidomyces acidophilus	13.369	2.54395	34.0102	19.3959	100	43.1992	33.6508	0.493422	2.54395	1.09897	0.856061	0.262899	3.51471	100	37.1787	0	0	0.262899	0.0977425	0	0	10.6529	3.0529	28.6579	79.5322	1.17749	1.48052
C1	2	ASS 96.1	Acidomyces acidothermus	9.84629	13.2711	130.671	3.58828	100	29.4887	2.95398	0.476202	13.2711	3.91346	0.392024	0.370516	3.6482	100	16.2595	28.8149	33.6989	0.370516	0.0602439	0.106764	0.12486	5.05263	3.37648	66.8261	114.472	1.14141	0.997114
C2	3	AST 147	Acidomyces acidothermus	10.7237	14.3058	153.411	4.416	100	27.1342	3.85402	0.631744	14.3058	3.88177	0.551348	0.333775	3.5793	100	37.2125	41.8673	28.541	0.333775	0.124206	0.139743	0.0952626	6.60287	4.85369	73.5087	54.1705	0.852814	1.57431
C3	4	AST 152	Acidomyces acidothermus	8.30099	10.5435	87.5219	5.77389	100	20.6945	5.22838	0.608773	10.5435	2.18193	0.551257	0.441565	3.66543	100	14.1184	24.8411	24.0982	0.441565	0.062342	0.10969	0.106409	5.76408	3.02476	52.4761	68.9579	0.448773	0.650794
C4	5	AST 155.1	Acidomyces acidothermus	10.082	21.448	216.239	3.71718	100	26.1178	6.22929	0.79726	21.448	5.60176	1.33606	0.371676	3.74724	100	44.2963	56.357	24.2368	0.371676	0.164639	0.209465	0.0900825	4.5911	4.50197	98.0585	110.691	1.94228	1.75469
C5	6	AST 157.3	Acidomyces acidothermus	8.72005	14.9015	129.942	3.74543	100	26.0597	4.77051	0.558125	14.9015	3.88329	0.710877	0.399604	3.48457	100	41.0166	51.909	28.6919	0.399604	0.163904	0.20743	0.114654	3.81143	2.67304	70.1322	87.0801	1.45887	1.67532
C17	7	ACA 12.20	Acrodontium griseum	33.1533	2.47659	82.1071	7.6004	96.6197	100	77.8569	0.188231	2.39287	2.47659	1.9282	0.147571	4.89246	81.6091	100	54.9628	16.39	0.120431	0.147571	0.0811091	0.0241869	5.96222	4.97327	83.4131	0	0	3.37807
C14	8	ACA 17.2	Acrodontium griseum	33.8605	2.41447	81.7551	7.98055	100	64.9981	72.3049	0.192688	2.41447	1.56936	1.74578	0.140445	4.75552	83.8686	100	44.6356	17.3788	0.117789	0.140445	0.0626883	0.0244076	5.12821	4.53011	88.3371	0	0	2.59163
C16	9	ACA 18.23	Acrodontium griseum	33.114	2.32869	77.1122	8.17516	100	77.154	87.2846	0.190374	2.32869	1.79668	2.03259	0.121355	4.01853	100	98.2517	55.7841	20.2165	0.121355	0.119233	0.0676965	0.0245337	2.16524	1.87113	86.4167	0	0	3.32035
C15	10	ACA 18.7	Acrodontium griseum	31.3461	2.63256	82.5204	7.93222	100	66.7709	67.6576	0.20882	2.63256	1.75779	1.78113	0.135617	4.25107	100	74.3968	23.1162	2.01513	0.135617	0.100895	0.0313495	0.00273286	6.2886	5.51491	87.697	0	0	2.48341
C20	11	ACA 21.2	Acrodontium griseum	32.8145	2.71843	89.2041	6.92918	100	65.3918	73.9591	0.188365	2.71843	1.77763	2.01053	0.149204	4.89607	81.1093	100	58.459	33.9463	0.121019	0.149204	0.0872234	0.0506493	4.71204	3.98846	84.6441	0	0	3.49351
C21	12	ACA 22.13	Acrodontium griseum	25.9785	3.06159	79.5357	6.12444	100	71.6604	72.097	0.187506	3.06159	2.19395	2.20732	0.179588	4.66543	93.7952	100	50.7556	21.4018	0.168445	0.179588	0.0911509	0.0384349	20.8514	11.8177	56.6756	0	0	2.80808
C19	13	ACA 266.20	Acrodontium griseum	33.7426	2.43425	82.1378	7.33949	100	67.4937	72.5008	0.178661	2.43425	1.64296	1.76485	0.154392	5.20959	75.1534	100	55.7025	32.375	0.116031	0.154392	0.0860004	0.0499845	3.38059	3.0529	90.3067	0	0	3.41414
C18	14	ACA 269.20	Acrodontium griseum	29.8532	2.57707	76.9337	6.91019	100	54.7149	82.8339	0.17808	2.57707	1.41004	2.13469	0.171972	5.13392	79.0291	100	73.8096	41.1953	0.135908	0.171972	0.126932	0.0708445	1.54211	1.28025	83.0191	0	0	4.65512
C13	15	AS 612.1	Acrodontium griseum	32.1711	15.998	514.673	0.924209	69.5621	100	3.19533	0.147855	11.1285	15.998	0.511189	0.110455	3.55347	100	98.5351	94.6579	50.4154	0.110455	0.108837	0.104555	0.0556864	14.6341	118.177	807.541	0	0	4.51804
C7	16	ASM 122	Acrodontium griseum	26.2387	86.0672	2258.29	0.70919	100	68.0407	1.48782	0.61038	86.0672	58.5608	1.28052	0.125581	3.29509	100	61.4207	82.702	59.621	0.125581	0.077133	0.103858	0.0748728	3.46106	19.6961	569.077	0	0	2.62771
C8	17	ASS 104.2	Acrodontium griseum	32.9176	86.3538	2842.56	0.674201	97.387	100	1.61127	0.582198	84.0973	86.3538	1.39139	0.0977467	3.21758	100	78.9167	89.7396	76.012	0.0977467	0.0771384	0.0877175	0.0742992	9.42797	62.6055	664.041	0	0	2.77201
C9	18	ASS 71.1	Acrodontium griseum	29.0281	78.5074	2278.92	0.672219	100	76.0821	1.52704	0.527742	78.5074	59.7301	1.19884	0.12358	3.5873	85.3723	62.9475	100	75.2249	0.105503	0.0777906	0.12358	0.0929631	8.7619	64.7158	738.604	0	0	4.43146
C10	19	ASS 73.1	Acrodontium griseum	31.3461	31.8935	999.734	0.317195	83.8707	100	1.31236	0.101164	26.7493	31.8935	0.418557	0.103883	3.25634	100	76.7601	90.998	72.9548	0.103883	0.079741	0.0945319	0.075788	7.09838	40.0957	564.856	0	0	3.11833
C11	20	ASS 80.2	Acrodontium griseum	33.4676	47.1545	1578.15	0.116587	68.141	100	0.43514	0.0549761	32.1315	47.1545	0.205188	0.0976843	3.26926	100	82.4093	85.6728	38.7867	0.0976843	0.0805009	0.0836889	0.0378885	8.37887	32.3579	386.185	0	0	2.70707
C12	21	ASS 86.1	Acrodontium griseum	34.0176	89.3735	3040.27	0.591909	86.2494	100	1.31392	0.52901	77.0841	89.3735	1.1743	0.0986366	3.35538	100	1.35327	33.1573	92.3845	0.0986366	0.00133482	0.0327052	0.0911249	13.2813	83.7085	630.276	0	0	1.39394
C22	22	AS 175.2	Amplistroma sp1. aff. A. erinaceum	20.164	103.074	2078.4	0.930995	100	68.3879	1.27817	0.959619	103.074	70.4905	1.31747	0.163628	3.2994	100	53.9133	70.8949	57.8436	0.163628	0.0882173	0.116004	0.0946484	17.5258	107.625	614.097	0	0	1.7619
C26	23	ASA 665.20	Amplistroma sp1. aff. A. erinaceum	26.7495	2.87036	76.7806	7.22765	100	64.7917	75.2021	0.20746	2.87036	1.85976	2.15857	0.155219	4.15203	100	80.4244	53.2955	22.1033	0.155219	0.124834	0.0827248	0.0343085	2.03279	1.52645	75.0914	0	0	2.42569
C27	24	ASA 670.20	Amplistroma sp1. aff. A. erinaceum	30.4425	2.5121	76.4745	8.18236	100	82.0102	72.8244	0.205549	2.5121	2.06018	1.82942	0.132429	4.03145	100	51.0959	19.9907	0	0.132429	0.0676656	0.0264734	0	3.76311	3.00366	79.8185	0	0	1.75469
C23	25	ASS 46.1	Amplistroma sp1. aff. A. erinaceum	30.7568	450.624	13859.7	3.30509	100	82.6288	2.7869	14.8935	450.624	372.345	12.5585	0.116048	3.56926	87.1308	86.4879	100	55.8998	0.101114	0.100368	0.116048	0.0648706	24.6216	171.638	697.102	0	0	3.8759
C24	26	ASS 88.1	Amplistroma sp1. aff. A. erinaceum	29.4996	46.6868	1377.24	1.17215	90.1949	100	1.88529	0.54724	42.1091	46.6868	0.880182	0.102649	3.02811	100	63.6228	87.8493	82.3605	0.102649	0.0653084	0.0901767	0.0845425	8.04878	46.4266	576.815	0	0	2.25974
C25	27	ASS 99.1	Amplistroma sp1. aff. A. erinaceum	27.5745	108.766	2999.16	0.67009	90.183	100	1.45777	0.728829	98.0883	108.766	1.58556	0.134936	3.72078	85.3187	42.3837	100	62.2091	0.115125	0.0571907	0.134936	0.0839422	18.0825	104.811	579.629	0	0	2.59163
C28	28	ASS 350.1	Aspergillus turcosus	31.7669	70.3103	2233.54	0.973283	100	98.9973	3.09714	0.684318	70.3103	69.6053	2.17761	0.13791	4.38095	73.6414	55.1798	100	38.5171	0.101559	0.0760982	0.13791	0.0531188	1.81298	6.68261	368.599	80.4591	5.61472	6.97835
C64	29	ASS 125.1	Hypocreales incertae sedis sp1.	23.3856	4.148	97.0034	0.485115	92.4497	100	0	0.0201226	3.83481	4.148	0	0.354872	8.29888	100	33.2459	26.6209	37.3299	0.354872	0.11798	0.09447	0.132473	716.667	0.604952	0.0844119	-	0	0
C63	30	ASS 135.1	Hypocreales incertae sedis sp1.	25.5595	3.95208	101.013	3.12252	98.0159	100	14.8157	0.123404	3.87366	3.95208	0.585528	0.153179	3.91519	100	0	7.59245	0	0.153179	0	0.0116301	0	0	0	0.886325	-	0	0
C65	31	ASS 30	Hypocreales incertae sedis sp1.	29.2001	0	0					0	0	0	0	0.150008	4.38025	100	0	0	0	0.150008	0	0	0	18.8827	2.3776	12.5914	-	0	0
C66	32	ASS 64.1	Hypocreales incertae sedis sp2.	26.2143	0	0					0	0	0	0	0.200605	5.25872	100	0	0	1.629	0.200605	0	0	0.00326786	5.56901	0.323579	5.81035	77.071	0.751804	0.975469
C30	33	AS 173.2	Penicillium citreonigrum	28.0215	3.62906	101.692	9.35503	100	87.9474	2.0143	0.3395	3.62906	3.19167	0.0731003	0.109601	3.07117	100	28.3497	39.9845	30.1727	0.109601	0.0310715	0.0438233	0.0330695	0.890869	0.562746	63.1683	45.4913	0.975469	2.1443
C35	34	ASA 672.20	Penicillium citreonigrum	23.4641	3.24507	76.1429	12.1377	100	73.5602	84.4778	0.393877	3.24507	2.38708	2.74136	0.181173	4.25107	100	48.7954	0	7.87883	0.181173	0.088404	0	0.0142743	39.5318	29.101	73.6142	29.9431	0.607504	2.02886
C33	35	ASS 102.1	Penicillium citreonigrum	22.1284	21.8589	483.702	2.72738	100	69.6606	3.25909	0.596175	21.8589	15.227	0.712401	0.149492	3.30801	100	40.2643	8.65885	43.4833	0.149492	0.0601919	0.0129443	0.065004	5.49451	6.33089	115.222	87.0948	2.0938	2.40404
C34	36	ASS 338.1	Penicillium citreonigrum	25.9785	24.3688	633.067	2.46123	100	75.2249	3.30177	0.599774	24.3688	18.3314	0.804602	0.134298	3.48887	100	82.3865	61.3577	52.7259	0.134298	0.110644	0.0824024	0.07081	20.9157	28.278	135.2	82.0275	2.93074	3.57287
C31	37	ASS 80.1	Penicillium citreonigrum	22.5998	14.6751	331.655	3.42886	100	88.655	3.58676	0.50319	14.6751	13.0102	0.526362	0.14161	3.20036	100	31.7095	60.1258	38.1493	0.14161	0.0449038	0.0851441	0.0540232	-1.21739	-0.492403	40.4474	51.9414	1.17749	2.26696
C32	38	ASS 89.1	Penicillium citreonigrum	24.407	21.6862	529.295	2.87257	100	73.473	3.4694	0.622951	21.6862	15.9335	0.752379	0.131124	3.20036	100	62.9011	69.1436	52.0103	0.131124	0.0824787	0.0906641	0.0681981	11.9221	13.7873	115.644	95.9819	2.75758	2.87302
C36	39	ASS 45.1	Penicillium griseolum	35.9427	19.2663	692.482	1.90232	100	82.0768	3.49042	0.366506	19.2663	15.8132	0.672474	0.0940725	3.38122	100	68.1696	47.6275	46.3032	0.0940725	0.0641289	0.0448044	0.0435586	8.43206	8.51154	100.943	75.4615	2.41847	3.20491
C37	40	ASS 97.2	Penicillium griseolum	37.2784	17.8344	664.837	1.85941	100	76.5778	3.7349	0.331613	17.8344	13.6572	0.666096	0.0902396	3.36399	100	45.5934	39.614	36.967	0.0902396	0.0411433	0.0357475	0.0333589	5.43175	5.48678	101.013	66.1809	2.55556	3.86147
C38	41	AS 31	Penicillium sp1. aff. P.dravuni	26.828	45.5026	1220.75	1.10527	100	75.5004	5.30304	0.502929	45.5026	34.3547	2.41302	0.129243	3.46734	100	89.342	82.5472	46.5266	0.129243	0.115468	0.106687	0.0601324	1.66189	4.07991	245.498	28.7709	1.0404	3.61616
C41	42	ASM 137.2	Penicillium sp1. aff. P.dravuni	20.3474	7.53152	153.247	1.8182	100	92.5343	6.93625	0.136938	7.53152	6.96924	0.522405	0.169773	3.45442	100	14.5635	19.7793	38.5298	0.169773	0.0247248	0.0335798	0.0654131	26.3158	3.86888	14.7017	29.1737	0.499278	1.7114
C39	43	ASM 139.1	Penicillium sp1. aff. P.dravuni	30.9139	44.1131	1363.71	0.789203	100	65.2157	2.30268	0.348142	44.1131	28.7687	1.01579	0.122473	3.78611	99.0872	100	85.1255	51.4548	0.121355	0.122473	0.104255	0.063018	11.858	11.0439	93.1345	54.3398	1.9062	3.50794
C40	44	ASM 141.1	Penicillium sp1. aff. P.dravuni	21.4736	30.3335	651.37	0.268665	96.2926	100	3.15028	0.0814954	29.2089	30.3335	0.955592	0.18437	3.95909	89.6458	100	73.9344	44.2067	0.16528	0.18437	0.136313	0.0815039	22.0982	6.96398	31.5138	0.334753	0.015873	4.7417
C29	45	AS 581.2	Phialomyces sp1. aff. P.macrosporus	31.1383	31.8615	992.111	1.72567	100	98.1458	8.28461	0.549825	31.8615	31.2707	2.6396	0.122748	3.82215	84.7459	100	78.3767	48.5179	0.104024	0.122748	0.0962055	0.0595545	2.26171	0.984806	43.5425	68.6652	3.65224	5.3189
C42	46	ASS 326.1	Phialomyces sp1. aff. P.macrosporus	25.2976	19.6155	496.223	2.38236	100	48.2876	4.04402	0.467311	19.6155	9.47183	0.793252	0.171744	4.34469	86.7443	100	78.748	48.1318	0.148978	0.171744	0.135245	0.0826634	23.4957	17.3044	73.6494	79.9141	3.76046	4.70563
C43	47	ASS 40.3	Phialomyces sp1. aff. P.macrosporus	25.5333	14.2492	363.83	2.59272	100	60.3518	3.92836	0.369443	14.2492	8.59968	0.559762	0.146759	3.74724	100	75.3595	52.2173	47.0892	0.146759	0.110597	0.0766337	0.0691077	30.6122	12.6618	41.3618	71.9045	2.08658	2.90188
C44	48	ASS 52.1	Talaromyces chlamydosporus	28.8317	6.50814	187.641	4.83756	100	42.6024	0.993143	0.314835	6.50814	2.77263	0.0646352	0.118768	3.42428	100	48.5794	43.1306	45.4003	0.118768	0.0576968	0.0512253	0.053921	3.48361	1.19584	34.3275	151.957	4.70563	3.09668
C60	49	ACA 18.1	Talaromyces sp1. aff. T.clemensii	31.1906	2.62687	81.9337	8.25808	100	61.5573	53.8204	0.216929	2.62687	1.61703	1.41379	0.183315	5.71772	77.6627	100	44.8846	21.7611	0.142368	0.183315	0.0822804	0.0398915	10.0311	6.352	63.323	53.2401	2.08658	3.91919
C48	50	AS 19	Talaromyces sp1. aff. T.clemensii	29.4996	13.8998	410.037	2.9709	100	72.0991	4.31569	0.412947	13.8998	10.0216	0.599871	0.133158	3.9281	100	96.4769	70.8441	53.3251	0.133158	0.128467	0.0943345	0.0710066	26.7206	18.5706	69.4992	90.8177	3.78211	4.1645
C53	51	AS 616.3	Talaromyces sp1. aff. T.clemensii	23.6999	9.91451	234.973	4.92322	100	42.5999	6.43053	0.488113	9.91451	4.22357	0.637556	0.15139	3.58792	100	83.1255	65.0935	58.9252	0.15139	0.125843	0.0985447	0.0892066	38.9245	21.3844	54.9381	82.6759	2.2381	2.70707
C61	52	ASA 665.21	Talaromyces sp1. aff. T.clemensii	29.3049	2.67317	78.3367	8.13938	100	63.3735	51.7471	0.217579	2.67317	1.69408	1.38329	0.173277	5.07786	100	87.6197	56.7214	20.3549	0.173277	0.151825	0.0982851	0.0352703	23.753	9.84806	41.4603	85.937	3.65945	4.2583
C55	53	ASA 666.20	Talaromyces sp1. aff. T.clemensii	22.9665	3.41758	78.4898	7.51856	100	61.6144	47.896	0.256953	3.41758	2.10572	1.63688	0.192036	4.4104	100	85.1097	55.6536	18.3407	0.192036	0.163441	0.106875	0.0352208	4.50704	1.57569	34.9606	127.888	2.77922	2.17316
C62	54	ASA 690.20	Talaromyces sp1. aff. T.clemensii	30.2739	2.70388	81.8571	8.10525	100	65.8471	62.6419	0.219156	2.70388	1.78043	1.69376	0.16901	5.11661	100	88.576	48.5361	20.0635	0.16901	0.149703	0.0820311	0.0339094	0	0	66.9176	90.4434	3.41414	3.77489
C49	55	ASS 343.4	Talaromyces sp1. aff. T.clemensii	30.8353	15.3108	472.115	2.4347	100	87.6491	4.24313	0.372774	15.3108	13.4198	0.649659	0.115659	3.56638	100	78.4739	63.7668	56.4859	0.115659	0.0907621	0.0737521	0.065331	28.5842	22.4395	78.5031	88.5374	2.78644	3.14719
C51	56	ASS 348.2	Talaromyces sp1. aff. T.clemensii	26.1357	10.9768	286.885	3.89263	100	67.9868	5.78228	0.427285	10.9768	7.46275	0.634707	0.14107	3.68696	100	82.6519	60.2138	57.7094	0.14107	0.116597	0.0849436	0.0814106	4.81155	0.42206	8.77181	81.5059	2.671	3.27706
C52	57	ASS 357.1	Talaromyces sp1. aff. T.clemensii	25.4809	16.6833	425.104	2.76457	100	66.4656	3.99383	0.46122	16.6833	11.0886	0.666301	0.144695	3.68696	100	85.6819	53.4625	54.9501	0.144695	0.123977	0.0773576	0.07951	29.2063	19.4147	66.4744	76.5187	2.56277	3.34921
C50	58	ASS 358.9	Talaromyces sp1. aff. T.clemensii	25.0994	14.7677	370.661	3.35492	100	71.3744	4.63298	0.495445	14.7677	10.5404	0.684185	0.148438	3.72571	100	90.9811	66.0749	54.8253	0.148438	0.135051	0.0980805	0.0813818	7.32113	0.619021	8.45526	47.1918	1.92785	4.08514
C58	59	AS 565.2	Talaromyces sp2. aff. T.clemensii	25.3499	16.7758	425.265	1.62279	100	73.123	5.89357	0.272237	16.7758	12.267	0.988692	0.149689	3.79461	100	84.8656	71.1497	58.4928	0.149689	0.127035	0.106503	0.0875575	7.6331	4.18542	54.8326	77.7868	2.77922	3.57287
C56	60	AS 607.6	Talaromyces sp2. aff. T.clemensii	34.1355	11.1128	379.339	2.65708	100	64.5782	4.48614	0.295275	11.1128	7.17642	0.498534	0.126117	4.30505	99.6463	100	68.2443	45.3111	0.125671	0.126117	0.0860674	0.0571448	9.22659	4.78334	51.843	94.7975	3.6811	3.88312
C57	61	ASS 342.2	Talaromyces sp2. aff. T.clemensii	33.1812	12.4931	414.537	2.95443	100	75.4889	4.33127	0.369101	12.4931	9.43092	0.541112	0.151791	5.03661	68.1587	100	73.803	40.2856	0.103459	0.151791	0.112026	0.06115	10.5546	6.22538	58.9828	83.2805	3.41414	4.09957
C59	62	ASS 360.2	Talaromyces sp2. aff. T.clemensii	38.2885	10.4678	400.796	2.60056	100	61.0293	5.00182	0.272221	10.4678	6.3884	0.523579	0.113002	4.32667	0	100	84.2454	43.3002		0.113002	0.0951988	0.04893	6.18557	3.58751	57.998	86.1533	3.6811	4.27273
C54	63	ASA 676.20	Talaromyces sp3. aff. T. resinae	35.7462	0.999453	35.7267	8.93534	100	75.1934	45.0049	0.0893045	0.999453	0.751522	0.449803	0.132027	4.71948	88.0675	100	52.1617	23.9835	0.116273	0.132027	0.0688677	0.0316647	21.7865	4.92403	22.6013	75.3389	2.88745	3.83261
C45	64	ASM 115	Talaromyces sp3. aff. T. resinae	32.1711	20.0019	643.483	1.59244	100	80.1931	6.87884	0.318517	20.0019	16.0401	1.3759	0.125528	4.03837	84.6869	100	99.9074	42.1649	0.106306	0.125528	0.125412	0.0529288	7.29614	8.37085	114.73	66.0172	4.10678	6.22078
C46	65	ASM 147	Talaromyces sp3. aff. T. resinae	25.453	19.3062	491.401	2.07695	100	68.4822	6.60969	0.400981	19.3062	13.2213	1.27608	0.151156	3.84737	95.6067	100	75.0498	49.9701	0.144515	0.151156	0.113442	0.0755329	5.49683	5.48678	99.8171	83.2215	4.29437	5.16017
C47	66	ASM 153.1	Talaromyces sp3. aff. T. resinae	31.3854	17.0909	536.403	2.25271	100	90.7513	6.71688	0.385008	17.0909	15.5102	1.14797	0.13889	4.35911	82.0121	100	82.8737	43.2171	0.113907	0.13889	0.115103	0.0600241	6.16483	6.68261	108.399	64.277	3.80375	5.91775
